# Supplementary material for: Intestinal Microbiota Reduction Followed by Fasting Discloses Microbial Triggering of Inflammation in Rheumatoid Arthritis
Source: J Clin Med. 2023 Jun 28;12(13):4359. doi: 10.3390/jcm12134359 (PMC10342944; doi:10.3390/jcm12134359)
Supplement: Supplementary file 1 [file jcm-12-04359-s001.zip]

Archive with 12 entries (12 files):
- .DS_Store
- Figure S1 Annotation of meta-clusters.pdf
- Figure S2 Improvement of disease activity.pdf
- Figure S3 non-classical monocytes.pdf
- Legends Tables S1-S7.pdf
- Table S1 Cytometric staining matrix.xlsx
- Table S2ABCDE 16S sequencing.xlsx
- Table S3 Species reported in RA.xlsx
- Table S4ABCDE bacterial pathways.xlsx
- Table S5 pathway changes and species.xlsx
- Table S6ABC 18S ITS sequencing.xlsx
- Table S7 endogenous cortisol induction.xlsx
