# Supplementary material for: Intestinal Microbiota Reduction Followed by Fasting Discloses Microbial Triggering of Inflammation in Rheumatoid Arthritis
Source: J Clin Med. 2023 Jun 28;12(13):4359. doi: 10.3390/jcm12134359 (PMC10342944; doi:10.3390/jcm12134359)
Supplement: Supplementary file 1 [file jcm-12-04359-s001.zip › Table S1 Cytometric staining matrix.xlsx]

## Sheet: Table S1
	FITC	PE	PE-Cy5	PE-Cy7	APC	APC-Cy7	Alexa Fluor 405
SC-1	CD27	IgD/CD14/CD56	CD45RA	CD8	CD19	CD4/CD16	CD3
SC-2	CD64	CD33/NKG2D	HLA-DR	CD14/CD56	CD32	CD4/CD16	CD3
SC-3	CD244	CD163/CRTH2	CDw128b	CD14	CCR2	CD4/CD16	CD3
SC-4	CD35	CD119	CD107a	CD14	CD120b	CD4/CD16	CD3
SC-5	CD46	CD88	CD21	CD14	CD55	CD4/CD16	CD3
SC-6	CD45RA	CXCR4	CD62L	CCR7	CXCR3	CD4/CD19	CD3
SC-7	BDCA-2	CD1c	HLA-DR	CD14	CD11c	CD19	CD3
SC-8	CD138	CD38	HLA-DR	CD69	CD20	CD19	CD3
SC-9	CD134	ICOS	CD154	CD69	CD25	CD4/CD19	CD3
SC-10	CD28	CD31	CD45RA	CD69	CD152	CD4/CD19	CD3
