# Supplementary material for: Intestinal Microbiota Reduction Followed by Fasting Discloses Microbial Triggering of Inflammation in Rheumatoid Arthritis
Source: J Clin Med. 2023 Jun 28;12(13):4359. doi: 10.3390/jcm12134359 (PMC10342944; doi:10.3390/jcm12134359)
Supplement: Supplementary file 1 [file jcm-12-04359-s001.zip › Table S2ABCDE 16S sequencing.xlsx]

## Sheet: Table S2A RA vs MetS T0
Phylum % RA T0	Class % RA T0	Order % RA T0	Family % RA T0	Genus % RA T0	Species % RA T0		Phylum % MetS T0	Class % MetS T0	Order %MetS T0	Family % MetS T0	Genus % MetS T0	Species % MetS T0		Phylum % microbes RA T0	Class % microbes RA T0	Order % microbes RA T0	Family % microbes RA T0	Genus % microbes RA T0	Species % microbes RA T0		Phylum % microbes MetS T0	Class % microbes MetS T0	Order % microbes MetS T0	Family % microbes MetS T0	Genus % microbes MetS T0	Species % microbes MetS T0		Phylum p(RA vs MetS) T0 †	Class p(RA vs MetS) T0 †	Order p(RA vs MetS) T0 †	Family p(RA vs MetS) T0 †	Genus p(RA vs MetS) T0 †	Species p(RA vs MetS) T0 †		Phylum log(RA/MetS;2) T0	Class log(RA/MetS;2) T0	Order log(RA/MetS;2) T0	Family log(RA/MetS;2) T0	Genus log(RA/MetS;2) T0	Species log(RA/MetS;2) T0	Phylum	Class	Order	Family	Genus	Species
100	100				26.6667		100	100				0		11.3816	6.82515				0.0004881		6.17842	3.49876				0		4.61314	4.97948				3.64503		0.88139	0.96402				10	Actinobacteria	Actinobacteria	Actinomycetales	Actinomycetaceae	Actinomyces	Actinomyces graevenitzii
					93.3333							57.1429							1.28358							0.382586							3.87702							1.74631			Bifidobacteriales	Bifidobacteriaceae	Bifidobacterium	Bifidobacterium longum subsp. suillum
					46.6667							14.2857							0.00758164							0.000919588							3.33196							3.04345	Bacteroidetes	Bacteroidia	Bacteroidales	Rikenellaceae	Alistipes	Alistipes ihumii AP11
					26.6667							0							0.00326078							0							4.34082							10	Firmicutes	Clostridia	Clostridiales	Clostridiaceae	Caloramator	Caloramator mitchellensis
					26.6667							0							0.00273748							0							2.64916							10					Clostridium	Clostridium estertheticum §
				40	40						57.1429	57.1429						0.0180842	0.0180842						0.00156488	0.00156488						4.20562	4.20562						3.5306	3.5306				Clostridiales Family XIII. Incertae Sedis	Emergencia	Emergencia timonensis
			93.3333	93.3333	93.3333					100	85.7143	85.7143					0.32998	0.27927	0.27927					0.100345	0.0830074	0.0830074					1.79088	1.93521	1.93521					1.71741	1.75035	1.75035					Ihubacter	Ihubacter massiliensis
					33.3333							0							0.000757512							0							2.40348							10				Hungateiclostridiaceae	Hungateiclostridium	Hungateiclostridium clariflavum DSM 19732
					53.3333							85.7143							0.00575542							0.0177962							4.24031							-1.62857				Lachnospiraceae	Blautia	Blautia schinkii *
				53.3333	53.3333						14.2857	14.2857						0.0266601	0.0266601						0.000607549	0.000607549						3.63014	3.63014						5.45553	5.45553				Ruminococcaceae	Drancourtella	Drancourtella massiliensis
				100	100						100	100						5.45203	5.45203						9.69708	9.69708						4.25826	4.25826						-0.830757	-0.830757					Faecalibacterium *	Faecalibacterium prausnitzii *
					86.6667							71.4286							0.599708							0.130897							2.93467							2.19583					Ruminococcus	Ruminococcus albus 7 = DSM 20455
				93.3333	93.3333						100	100						0.312932	0.312932						0.065409	0.065409						1.54287	1.54287						2.25829	2.25829					Sporobacter §	Sporobacter termitidis §
					86.6667							85.7143							0.219766							0.0128747							1.43878							4.09335						[Clostridium] methylpentosum
				26.6667							0							0.00493899							0							3.99729							10			Erysipelotrichia	Erysipelotrichales	Erysipelotrichaceae	Erysipelothrix
			26.6667							0							0.0022785							0							3.78046							10				Negativicutes	Selenomonadales	Sporomusaceae
					26.6667							0							0.000372833							0							2.91835							10			Veillonellales	Veillonellaceae	Megasphaera	Megasphaera micronuciformis
					26.6667							0							0.00196564							0							4.23389							10	Proteobacteria	Betaproteobacteria	Burkholderiales	Sutterellaceae	Parasutterella	Parasutterella secunda
100	90	80	70	60	50		100	90	80	70	60	50		10	8	6	4	2	0		10	8	6	4	2	0		5	4	3	2	1	0		10	6	2	-2	-6	-10
Table S2A
†	Welch test, one-tailed

## Sheet: Table S2B RA vs MetS T3
Phylum % RA T3	Class % RA T3	Order % RA T3	Family % RA T3	Genus % RA T3	Species % RA T3		Phylum % MetS T3	Class % MetS T3	Order %MetS T3	Family % MetS T3	Genus % MetS T3	Species % MetS T3		Phylum % microbes RA T3	Class % microbes RA T3	Order % microbes RA T3	Family % microbes RA T3	Genus % microbes RA T3	Species % microbes RA T3		Phylum % microbes MetS T3	Class % microbes MetS T3	Order % microbes MetS T3	Family % microbes MetS T3	Genus % microbes MetS T3	Species % microbes MetS T3		Phylum p(RA vs MetS) T3 †	Class p(RA vs MetS) T3 †	Order p(RA vs MetS) T3 †	Family p(RA vs MetS) T3 †	Genus p(RA vs MetS) T3 †	Species p(RA vs MetS) T3 †		Phylum log(RA/MetS;2) T3	Class log(RA/MetS;2) T3	Order log(RA/MetS;2) T3	Family log(RA/MetS;2) T3	Genus log(RA/MetS;2) T3	Species log(RA/MetS;2) T3	Phylum	Class	Order	Family	Genus	Species
					53.3333							14.2857							0.00227662							6.94348e-05							1.66669							5.03509	Actinobacteria	Actinobacteria	Bifidobacteriales	Bifidobacteriaceae	Bifidobacterium	Bifidobacterium longum subsp. suis
100	100				86.6667		100	100				57.1429		5.62411	1.72927				0.101723		2.22244	0.6222				0.00517776		0.582876	3.28885				0.217957		1.33948	1.47471				4.29617						Bifidobacterium faecale
					66.6667							28.5714							0.538048							0.00248032							2.18198							7.76106						Bifidobacterium longum
				66.6667	66.6667						57.1429	57.1429						0.0734077	0.0734077						0.00974101	0.00974101						2.87216	2.87216						2.91379	2.91379			Propionibacteriales	Propionibacteriaceae	Pseudopropionibacterium	Pseudopropionibacterium propionicum
					53.3333							28.5714							0.00715821							0.000898645							3.30074							2.99378		Coriobacteriia	Coriobacteriales	Atopobiaceae	Olsenella	Olsenella scatoligenes
	100	100	100	100	100			100	100	100	100	100			3.89484	2.98262	2.95382	2.85735	2.85672			1.60024	0.827155	0.812026	0.53591	0.535841			3.31866	3.25363	3.3376	2.01158	2.01384			1.28328	1.85035	1.86298	2.41462	2.41449				Coriobacteriaceae	Collinsella	Collinsella aerofaciens
					86.6667							100							0.461189							0.169475							4.99374							1.44429			Eggerthellales	Eggerthellaceae	Eggerthella	Eggerthella lenta
				93.3333	93.3333						85.7143	85.7143						0.14257	0.116647						0.0124219	0.0101634						0.969357	2.4297						3.52072	3.52068					Gordonibacter	Gordonibacter pamelaeae 7-10-1-b
					60							14.2857							0.104888							0.000738872							4.37565							7.1493	Bacteroidetes	Bacteroidia	Bacteroidales	Rikenellaceae	Alistipes	Alistipes finegoldii
	33.3333	33.3333	33.3333	33.3333	33.3333			14.2857	14.2857	14.2857	14.2857	14.2857			0.00863504	0.00863504	0.00863504	0.00863504	0.00858011			0.000184718	0.000184718	0.000184718	0.000184718	0.000184718			4.90017	4.90017	4.90017	4.90017	4.8804			5.54681	5.54681	5.54681	5.54681	5.5376		Sphingobacteriia	Sphingobacteriales	Sphingobacteriaceae	Pedobacter	Pedobacter lignilitoris
		100	100	80	80				100	100	71.4286	71.4286				0.375825	0.310847	0.19489	0.19489				0.135896	0.0720692	0.0223	0.0223				0.788225	0.350925	2.53366	2.53366				1.46756	2.10875	3.12754	3.12754	Firmicutes	Bacilli	Bacillales	Thermoactinomycetaceae	Novibacillus	Novibacillus thermophilus
					20							0							0.000201774							0							4.54754							10			Lactobacillales	Leuconostocaceae	Weissella	Weissella bombi
			100	100						100	100						0.330379	0.330379						0.00988077	0.00988077						3.24611	3.24611						5.06335	5.06335			Clostridia	Clostridiales	Christensenellaceae	Christensenella
					26.6667							0							0.000486675							0							4.57549							10				Clostridiaceae	Caloramator	Caloramator quimbayensis
				100	100						100	100						0.255847	0.25561						0.0398522	0.0398522						1.97439	1.98569						2.68255	2.68121				Hungateiclostridiaceae	Thermoclostridium	Thermoclostridium stercorarium
				26.6667	26.6667						0	0						0.00145281	0.00145281						0	0						3.5077	3.5077						10	10				Lachnospiraceae	Acetitomaculum	Acetitomaculum ruminis
				86.6667	86.6667						85.7143	85.7143						0.0148543	0.0148543						0.00317989	0.00317989						0.569386	0.569386						2.22383	2.22383					Anaerosporobacter	Anaerosporobacter mobilis
					100							100							1.72362							0.863666							3.06116							0.996893					Blautia	Blautia obeum ATCC 29174
				73.3333	73.3333						57.1429	57.1429						0.0104533	0.00979759						0.00184666	0.00184666						3.1874	3.52452						2.50096	2.40751					Butyrivibrio	Butyrivibrio crossotus
					73.3333							71.4286							0.20519							0.018884							4.37681							3.44172					Eisenbergiella	Eisenbergiella massiliensis
				86.6667	86.6667						100	100						0.407937	0.407937						0.0249037	0.0249037						4.76613	4.76613						4.03392	4.03392					Frisingicoccus	Frisingicoccus caecimuris
					40							0							0.00194001							0							4.02961							10					Lachnoanaerobaculum	Lachnoanaerobaculum umeaense *
				40	40						28.5714	28.5714						0.00254505	0.00254505						0.000340021	0.000340021						3.04464	3.04464						2.904	2.904					Marvinbryantia	Marvinbryantia formatexigens
				53.3333	53.3333						28.5714	28.5714						0.0076328	0.0076328						0.000225298	0.000225298						4.0547	4.0547						5.08231	5.08231					Robinsoniella	Robinsoniella peoriensis
				100							100							0.887421							0.320384							3.16908							1.46982						Roseburia
					46.6667							14.2857							0.0390317							0.00221662							4.94208							4.13821				Peptostreptococcaceae	Terrisporobacter	Terrisporobacter mayombei
					93.3333							71.4286							0.103927							0.0103135							4.54867							3.33297				Ruminococcaceae	Ruminococcus	Ruminococcus albus 7 = DSM 20455
					80							100							0.0928436							0.0174895							4.22123							2.40832						Ruminococcus lactaris ATCC 29176
				100	100						100	100						0.748625	0.748625						0.257391	0.257391						4.21262	4.21262						1.54028	1.54028					Flintibacter	Flintibacter butyricus
				66.6667	66.6667						28.5714	28.5714						0.0184327	0.0184327						0.00223116	0.00223116						4.48853	4.48853						3.0464	3.0464					Howardella	Howardella ureilytica
					80							57.1429							0.512117							0.161908							1.73051							1.6613		Erysipelotrichia	Erysipelotrichales	Erysipelotrichaceae	Erysipelatoclostridium	[Clostridium] saccharogumia
				46.6667	33.3333						85.7143	71.4286						0.00458861	0.00299955						0.0135427	0.0119457						3.8188	4.99456						-1.56139	-1.99367					Holdemania	Holdemania filiformis
100		53.3333	53.3333	53.3333	53.3333		100		57.1429	57.1429	57.1429	57.1429		4.46458		0.00453923	0.00453923	0.00453923	0.00453923		1.43133		0.00112945	0.00112945	0.00112945	0.00112945		3.97981		2.91362	2.91362	2.91362	2.91362		1.64117		2.00682	2.00682	2.00682	2.00682	Proteobacteria	Alphaproteobacteria	Kiloniellales	Kiloniellaceae	Kiloniella	Kiloniella laminariae DSM 19542
			26.6667	26.6667	26.6667					0	0	0					0.00124935	0.00124935	0.00124935					0	0	0					2.93093	2.93093	2.93093					10	10	10		Betaproteobacteria	Burkholderiales	Oxalobacteraceae	Oxalobacter	Oxalobacter formigenes
	100	100	100		100			100	100	100		100			4.11233	4.02262	4.01676		1.63574			1.15162	1.13095	1.12916		0.372687			3.77826	4.15223	4.15966		3.39247			1.83629	1.8306	1.83079		2.13391		Gammaproteobacteria	Enterobacterales	Enterobacteriaceae	Escherichia	Escherichia marmotae
			33.3333							0							0.000350963							0							4.40135							10						Yersiniaceae
100	90	80	70	60	50		100	90	80	70	60	50		10	8	6	4	2	0		10	8	6	4	2	0		5	4	3	2	1	0		10	6	2	-2	-6	-10
Table S2B
†	Welch test, one-tailed

## Sheet: Table S2C RA T3 vs T0
Phylum % RA T0	Class % RA T0	Order % RA T0	Family % RA T0	Genus % RA T0	Species % RA T0		Phylum % RA T3	Class % RA T3	Order % RA T3	Family % RA T3	Genus % RA T3	Species % RA T3		Phylum % microbes RA T0	Class % microbes RA T0	Order % microbes RA T0	Family % microbes RA T0	Genus % microbes RA T0	Species % microbes RA T0		Phylum % microbes RA T3	Class % microbes RA T3	Order % microbes RA T3	Family % microbes RA T3	Genus % microbes RA T3	Species % microbes RA T3		Phylum p(RA T0 vs T3) †	Class p(RA T0 vs T3) †	Order p(RA T0 vs T3) †	Family p(RA T0 vs T3) †	Genus p(RA T0 vs T3) †	Species p(RA T0 vs T3) †		Phylum RA log(T3/T0;2)	Class RA log(T3/T0;2)	Order RA log(T3/T0;2)	Family RA log(T3/T0;2)	Genus RA log(T3/T0;2)	Species RA log(T3/T0;2)	Phylum	Class	Order	Family	Genus	Species
					46.6667							80							0.0100064							0.0268961							2.34317							1.42647	Actinobacteria	Actinobacteria	Actinomycetales	Actinomycetaceae	Actinomyces	Actinomyces odontolyticus
100	100	100	100	100	93.3333		100	100	100	100	100	93.3333		11.3816	6.82515	4.54923	4.54923	4.54886	1.28358		5.62411	1.72927	1.48552	1.48552	1.48519	0.443644		0.0757372	0.259135	0.742639	0.742639	0.742281	1.42007		-1.017	-1.9807	-1.61465	-1.61465	-1.61486	-1.5327			Bifidobacteriales	Bifidobacteriaceae	Bifidobacterium	Bifidobacterium longum subsp. suillum
					73.3333							86.6667							2.8032							0.101723							1.16875							-4.78436						Bifidobacterium faecale
				13.3333	13.3333						46.6667	46.6667						0.000251289	0.000251289						0.00250813	0.00250813						0.920362	0.920362						3.31919	3.31919			Micrococcales	Microbacteriaceae	Candidatus Flaviluna	Candidatus Flaviluna lacus
			33.3333	26.6667	26.6667					80	80	80					0.00121582	0.0010208	0.0010208					0.0154404	0.0154404	0.0113677					0.0976276	0.0856808	0.0510932					3.66671	3.91894	3.47717				Micrococcaceae	Rothia	Rothia mucilaginosa
100	100	100	100	100	60		100	100	100	100	100	73.3333		5.81404	5.69798	5.69741	4.54619	4.50789	0.0017649		14.09	14.0807	14.0806	11.6274	11.6238	0.363446		0.322169	0.322799	0.322605	0.713967	0.690581	3.90606		1.27705	1.30519	1.30533	1.3548	1.36656	7.68601	Bacteroidetes	Bacteroidia	Bacteroidales	Bacteroidaceae	Bacteroides	Bacteroides timonensis AP1
					60							73.3333							0.088276							0.560631							3.81877							2.66696						Bacteroides caccae
					46.6667							80							0.0187695							0.0598696							1.05975							1.67344						Bacteroides massiliensis
					33.3333							66.6667							0.00825902							0.359539							1.78637							5.44404						Bacteroides thetaiotaomicron
					86.6667							100							0.965325							1.86488							3.9732							0.949996						Bacteroides uniformis
			80	40	26.6667					100	86.6667	80					0.0975892	0.00874683	0.0081456					0.316863	0.03705	0.035324					4.85068	0.348407	0.465175					1.69906	2.08264	2.11656				Barnesiellaceae	Coprobacter	Coprobacter fastidiosus NSB1
				66.6667							60							0.0189887							0.0711602							4.26108							1.90593					Odoribacteraceae	Butyricimonas
					0							26.6667							0							0.000421546							2.74892							10				Prevotellaceae	Prevotella	Prevotella disiens
			100	100	73.3333					100	100	86.6667					0.523003	0.51698	0.0543403					1.19065	1.18955	0.750339					2.59733	2.53404	3.99637					1.18686	1.20224	3.78745				Rikenellaceae	Alistipes	Alistipes onderdonkii
			86.6667	86.6667	80					100	100	100					0.10167	0.10167	0.0344417					0.587364	0.587364	0.268831					0.38607	0.38607	2.67742					2.53036	2.53036	2.96447				Tannerellaceae	Parabacteroides	Parabacteroides distasonis ATCC 8503
100	100	93.3333		40	33.3333		100	100	100		86.6667	80		78.9689	1.6402	0.112281		0.00388337	0.00323147		69.8672	0.844515	0.375825		0.0388787	0.0387957		0.684745	2.59806	0.108201		1.25804	1.11896		-0.176668	-0.957677	1.74294		3.3236	3.58564	Firmicutes	Bacilli	Bacillales	Bacillaceae	Lysinibacillus	Lysinibacillus louembei
			6.66667	6.66667						40	40						8.5088e-05	8.5088e-05						0.00670401	0.00670401						4.49536	4.49536						6.29992	6.29992					Listeriaceae	Listeria
			86.6667	73.3333	73.3333					100	80	80					0.0727765	0.0445822	0.0445822					0.310847	0.19489	0.19489					0.180609	2.4362	2.4362					2.09466	2.12812	2.12812				Thermoactinomycetaceae	Novibacillus	Novibacillus thermophilus
				53.3333	53.3333						66.6667	66.6667						0.0279341	0.0279341						0.11585	0.11585						3.17312	3.17312						2.05215	2.05215					Salinithrix	Salinithrix halophila
			26.6667	20	20					60	60	60					0.00105342	0.000986291	0.000986291					0.00273666	0.00273666	0.00273666					4.08744	3.62319	3.62319					1.37733	1.47233	1.47233					Gemella	Gemella taiwanensis
		100			53.3333				100			13.3333				1.52792			0.0221622				0.468689			0.000453235				0.507051			4.85764				-1.70486			-5.6117			Lactobacillales	Lactobacillaceae	Lactobacillus	Lactobacillus paracasei
			46.6667							26.6667							0.00521937							0.00147527							1.32785							-1.8229						Leuconostocaceae
			100	86.6667	80					100	40	40					1.01083	0.0669952	0.0425808					0.310444	0.00451242	0.00176096					0.853087	3.88728	1.96305					-1.70313	-3.89208	-4.59577				Streptococcaceae	Lactococcus	Lactococcus taiwanensis
				100	100						100	40						0.94383	0.710161						0.305931	0.0601097						1.33847	0.378641						-1.62532	-3.56247					Streptococcus	Streptococcus thermophilus
	100	100			46.6667			100	100			73.3333			75.0862	75.0012			0.00325766			65.8303	65.5288			0.00648198			0.714213	0.672155			4.79709			-0.189796	-0.194783			0.9926		Clostridia	Clostridiales	Christensenellaceae	Christensenella	Christensenella minuta
					0							26.6667							0							0.000486675							4.57549							10				Clostridiaceae	Caloramator	Caloramator quimbayensis
				100	26.6667						100	0						1.61789	0.000646222						0.692131	0						0.841485	4.42113						-1.225	-10					Clostridium	Clostridium bornimense
					100							100							1.1838							0.393917							3.28141							-1.58746						Clostridium saudiense
					73.3333							80							0.0184302							0.053412							3.3534							1.53509					Hungatella	Hungatella effluvii
			93.3333	93.3333	93.3333					93.3333	93.3333	93.3333					0.32998	0.27927	0.27927					0.781664	0.492117	0.492117					1.17052	0.368162	0.368162					1.24417	0.817343	0.817343				Clostridiales Family XIII. Incertae Sedis	Ihubacter	Ihubacter massiliensis
				66.6667	66.6667						80	80						0.0111448	0.0111448						0.0281882	0.0281882						3.66924	3.66924						1.33872	1.33872				Defluviitaleaceae	Defluviitalea	Defluviitalea saccharophila
					86.6667							86.6667							0.0752333							0.0228901							2.57231							-1.71665				Eubacteriaceae	Eubacterium	Eubacterium ventriosum
				66.6667	66.6667						93.3333	93.3333						0.0690416	0.0690416						0.0202077	0.0202077						3.18966	3.18966						-1.77256	-1.77256				Hungateiclostridiaceae	Anaerobacterium	Anaerobacterium chartisolvens
					40							60							0.00163275							0.00577213							4.37889							1.8218				Lachnospiraceae	Anaerostipes	Anaerostipes butyraticus
					66.6667							80							0.00941044							0.0182581							3.61262							0.956199					Anaerotignum	Anaerotignum propionicum
					73.3333							93.3333							0.069364							0.634855							3.15523							3.19417					Blautia	[Ruminococcus] gnavus ATCC 29149
					60							100							0.12008							2.90598							2.24363							4.59696						[Ruminococcus] torques
					33.3333							60							0.00155759							0.0124621							4.38841							3.00016						Blautia glucerasea
					73.3333							73.3333							0.648667							0.0785883							0.624639							-3.04509					Coprococcus	Coprococcus comes ATCC 27758
					100							93.3333							1.225							0.119002							0.841512							-3.36372						Coprococcus eutactus
					100							100							2.18772							1.51769							4.39698							-0.527549					Dorea	Dorea longicatena
				80							100							0.100229							0.378151							3.40765							1.91566						Eisenbergiella
				100	100						100	100						5.20181	5.20181						1.51231	1.51231						2.64432	2.64432						-1.78226	-1.78226					Fusicatenibacter	Fusicatenibacter saccharivorans
				40	6.66667						60	40						0.000779786	6.71332e-05						0.00349718	0.00194001						4.75683	4.1899						2.16504	4.85289					Lachnoanaerobaculum	Lachnoanaerobaculum umeaense
				100	20						100	73.3333						0.753547	0.00181923						2.21786	0.0207158						0.722898	2.40187						1.5574	3.50933					Lachnoclostridium	[Clostridium] aldenense
					66.6667							93.3333							0.0329015							0.642551							2.81526							4.28759						[Clostridium] clostridioforme
					40							66.6667							0.00733642							0.0225926							3.94844							1.6227						[Clostridium] indolis
					46.6667							93.3333							0.0044467							0.161884							4.2052							5.18608						[Clostridium] scindens
				20	20						40	40						0.00011983	0.00011983						0.00254505	0.00254505						1.95987	1.95987						4.40863	4.40863					Marvinbryantia	Marvinbryantia formatexigens
				6.66667							33.3333							3.21536e-05							0.00177079							3.49436							5.78327						Oribacterium
					100							93.3333							0.811649							0.0704619							4.7272							-3.52594					Roseburia	Roseburia faecis
					73.3333							73.3333							0.883496							0.171847							3.33242							-2.3621						Roseburia intestinalis
				100	100						93.3333	93.3333						3.11591	3.11591						0.510392	0.510392						1.55177	1.55177						-2.60998	-2.60998						[Eubacterium] rectale ATCC 33656
			93.3333	93.3333	93.3333					100	100	100					0.602536	0.602536	0.48624					1.25883	1.25883	0.962459					2.81072	2.81072	0.585861					1.06297	1.06297	0.985057				Oscillospiraceae	Oscillibacter	Oscillibacter ruminantium GH1
			100	93.3333	93.3333					100	80	80					4.48663	2.6169	2.61649					0.805079	0.209976	0.209866					0.217314	0.307266	0.307648					-2.47843	-3.63956	-3.64009				Peptostreptococcaceae	Romboutsia	Romboutsia timonensis
			100	33.3333	33.3333					100	46.6667	46.6667					18.4402	0.00324111	0.00324111					13.9555	0.00925489	0.00925489					2.98199	2.45269	2.45269					-0.402016	1.51373	1.51373				Ruminococcaceae	Anaerofilum	Anaerofilum pentosovorans
				80	80						100	100						0.0312002	0.0312002						0.116315	0.116315						0.514635	0.514635						1.8984	1.8984					Anaerotruncus	Anaerotruncus colihominis
					86.6667							93.3333							0.599708							0.103927							1.67705							-2.52869					Ruminococcus	Ruminococcus albus 7 = DSM 20455
					100							100							1.00941							0.265999							1.41379							-1.92402						Ruminococcus champanellensis 18P13 = JCM 17042
					93.3333							100							1.43116							3.84363							3.92557							1.42529						Ruminococcus faecis JCM 15917
					100							100							4.6682							1.24773							0.27072							-1.90356						Ruminococcus bromii
				93.3333	66.6667						100	66.6667						0.676677	0.129127						1.50973	0.313184						2.60531	4.46127						1.15775	1.27823		Erysipelotrichia	Erysipelotrichales	Erysipelotrichaceae	Erysipelatoclostridium	[Clostridium] spiroforme DSM 1552
					46.6667							86.6667							0.0170988							0.118517							2.34385							2.79313						[Clostridium] innocuum
					86.6667							80							0.27831							0.512117							4.26439							0.87978						[Clostridium] saccharogumia
				40							46.6667							0.00187227							0.00458861							2.8272							1.29327						Holdemania
		100	100	93.3333	80				100	100	86.6667	66.6667				0.386854	0.386854	0.378061	0.306527				0.191205	0.191205	0.164344	0.0735815				3.90439	3.90439	2.96487	2.88465				-1.01667	-1.01667	-1.2019	-2.0586		Negativicutes	Veillonellales	Veillonellaceae	Dialister	Dialister invisus
100					26.6667		100					73.3333		1.35033					0.00234057		4.46458					0.0147139		0.628737					4.34865		1.72521					2.65225	Proteobacteria	Deltaproteobacteria	Desulfovibrionales	Desulfovibrionaceae	Desulfovibrio	Desulfovibrio alaskensis
	100	86.6667	86.6667		20			100	100	100		86.6667			0.978202	0.928723	0.926918		0.247817			4.11233	4.02262	4.01676		1.42993			0.815983	0.878437	0.879089		4.69942			2.07175	2.11482	2.11552		2.5286		Gammaproteobacteria	Enterobacterales	Enterobacteriaceae	Escherichia	Escherichia fergusonii ATCC 35469
			26.6667	13.3333						53.3333	40						0.00125323	0.00015017						0.00438003	0.00109102						4.48285	3.44565						1.80529	2.86101					Erwiniaceae	Mixta
100	100	100	100	100	100		100	100	100	100	100	100		1.62935	1.58257	1.58257	1.57221	1.57221	1.57221		5.11006	5.09778	5.09778	5.09578	5.09578	5.09578		2.8117	2.63683	2.63683	2.58928	2.58928	2.58928		1.64904	1.6876	1.6876	1.69651	1.69651	1.69651	Verrucomicrobia	Verrucomicrobiae	Verrucomicrobiales	Akkermansiaceae	Akkermansia	Akkermansia muciniphila
				20							26.6667							0.000241639							0.000700132							3.70883							1.53477					Verrucomicrobiaceae	Haloferula
100	90	80	70	60	50		100	90	80	70	60	50		10	8	6	4	2	0		10	8	6	4	2	0		5	4	3	2	1	0		10	6	2	-2	-6	-10
Table S2C
†	paired t-test, one-tailed

## Sheet: Table S2D MetS T3 vs T0
Phylum % MetS T0	Class % MetS T0	Order % MetS T0	Family % MetS T0	Genus % MetS T0	Species % MetS T0		Phylum % MetS T3	Class % MetS T3	Order % MetS T3	Family % MetS T3	Genus % MetS T3	Species % MetS T3		Phylum % microbes MetS T0	Class % microbes MetS T0	Order % microbes MetS T0	Family % microbes MetS T0	Genus % microbes MetS T0	Species % microbes MetS T0		Phylum % microbes MetS T3	Class % microbes MetS T3	Order % microbes MetS T3	Family % microbes MetS T3	Genus % microbes MetS T3	Species % microbes MetS T3		Phylum p(MetS T0 vs T3) †	Class p(MetS T0 vs T3) †	Order p(MetS T0 vs T3) †	Family p(MetS T0 vs T3) †	Genus p(MetS T0 vs T3) †	Species p(MetS T0 vs T3) †		Phylum MetS log(T3/T0;2)	Class MetS log(T3/T0;2)	Order MetS log(T3/T0;2)	Family MetS log(T3/T0;2)	Genus MetS log(T3/T0;2)	Species MetS log(T3/T0;2)	Phylum	Class	Order	Family	Genus	Species
100	100	100	100	100	85.7143		100	100	100	100	100	57.1429		6.17842	3.49876	3.28394	3.28394	3.2839	2.39239		2.22244	0.6222	0.516838	0.516838	0.514281	0.00517776		4.32921	3.80153	4.16493	4.16493	4.15187	3.00077		-1.4751	-2.49139	-2.66764	-2.66764	-2.67478	-8.85191	Actinobacteria	Actinobacteria	Bifidobacteriales	Bifidobacteriaceae		Bifidobacterium faecale
			42.8571	42.8571						71.4286	71.4286						0.00250542	0.00250542						0.0124191	0.0124191						4.95433	4.95433						2.30944	2.30944				Micrococcales	Micrococcaceae	Rothia
					71.4286							28.5714							0.0152867							0.000263708							2.35865							-5.85719			Propionibacteriales	Propionibacteriaceae	Propionibacterium	Propionibacterium acidifaciens
				100							57.1429							0.0234816							0.0102317							4.27018							-1.19849			Coriobacteriia	Eggerthellales	Eggerthellaceae	Enterorhabdus
					0							85.7143							0							0.00192485							1.65169							10	Bacteroidetes	Bacteroidia	Bacteroidales	Bacteroidaceae	Bacteroides	Bacteroides barnesiae
				57.1429	57.1429						42.8571	42.8571						0.0162494	0.0162494						0.00102254	0.00102254						3.95264	3.95264						-3.99016	-3.99016				Prevotellaceae	Prevotellamassilia	Prevotellamassilia timonensis
			42.8571	28.5714	14.2857					71.4286	57.1429	57.1429					0.00247534	0.0013111	0.000984294					0.0207893	0.0162857	0.0162857					1.30818	3.30274	3.07429					3.07015	3.63475	4.04837	Firmicutes	Bacilli	Lactobacillales	Carnobacteriaceae	Granulicatella	Granulicatella adiacens
					71.4286							0							0.0220225							0							4.45185							-10				Enterococcaceae	Enterococcus	Enterococcus hirae
	100	100			14.2857			100	100			71.4286			76.7173	76.7054			0.000575156			67.3512	67.2933			0.00911437			3.76468	3.66723			1.47594			-0.187849	-0.188864			3.98612		Clostridia	Clostridiales	Clostridiaceae	Clostridium	Clostridium sporogenes
				71.4286	71.4286						85.7143	85.7143						0.00649013	0.00649013						0.0244698	0.0244698						1.57899	1.57899						1.91468	1.91468				Defluviitaleaceae	Defluviitalea	Defluviitalea saccharophila
				42.8571	42.8571						100	100						0.0044762	0.0044762						0.0100919	0.0100919						3.59671	3.59671						1.17285	1.17285				Eubacteriaceae	Anaerofustis	Anaerofustis stercorihominis
				100	71.4286						100	100						0.050922	0.0210108						0.179452	0.108401						3.02534	2.48565						1.81724	2.36717				Lachnospiraceae	Anaerotignum	Anaerotignum lactatifermentans
					85.7143							100							0.913219							3.44106							3.67604							1.91382					Blautia	[Ruminococcus] gnavus ATCC 29149
					85.7143							85.7143							0.0925687							1.66564							3.05898							4.16941						[Ruminococcus] torques
				100	100						100	100						6.87746	6.87746						0.748193	0.748193						0.56198	0.56198						-3.20039	-3.20039					Fusicatenibacter	Fusicatenibacter saccharivorans
					85.7143							100							0.086108							0.156066							4.98527							0.857937					Hespellia	Hespellia porcina
					71.4286							100							0.0112556							0.0629726							4.1964							2.48408					Lachnoclostridium	[Clostridium] lavalense
					100							57.1429							0.0207963							0.0036596							1.60581							-2.50657						[Clostridium] polysaccharolyticum
				100	100						100	100						2.24738	1.48168						0.320384	0.0906573						1.15901	4.76746						-2.81037	-4.03066					Roseburia	Roseburia faecis
			100							100							3.12355							1.11189							0.95647							-1.49017						Peptostreptococcaceae
				100	100						85.7143	85.7143						0.101309	0.101309						0.0222398	0.0222398						3.49339	3.49339						-2.18755	-2.18755				Ruminococcaceae	Anaeromassilibacillus	Anaeromassilibacillus senegalensis
				42.8571	42.8571						100	100						0.0205069	0.0205069						0.0507621	0.0507621						0.882642	0.882642						1.30764	1.30764					Caproiciproducens	Caproiciproducens galactitolivorans
				14.2857	14.2857						57.1429	57.1429						0.000607549	0.000607549						0.00303689	0.00303689						3.34119	3.34119						2.32152	2.32152					Drancourtella	Drancourtella massiliensis
				28.5714	28.5714						85.7143	85.7143						0.00173245	0.00173245						0.0308643	0.0308643						4.54785	4.54785						4.15505	4.15505					Phocea	Phocea massiliensis
					71.4286							71.4286							0.130897							0.0103135							4.82346							-3.66583					Ruminococcus	Ruminococcus albus 7 = DSM 20455
					100							100							3.90412							1.00547							0.636012							-1.95713						Ruminococcus bromii
				100	100						100	100						0.065409	0.065409						0.228136	0.228136						0.885793	0.885793						1.80233	1.80233					Sporobacter	Sporobacter termitidis
		0	0	0	0				42.8571	42.8571	42.8571	42.8571				0	0	0	0				0.000668361	0.000668361	0.000668361	0.000668361				4.62536	4.62536	4.62536	4.62536				10	10	10	10			Natranaerobiales	Natranaerobiaceae	Natranaerobius	Natranaerobius thermophilus JW/NM-WN-LF
		71.4286	71.4286	71.4286	42.8571				85.7143	85.7143	85.7143	85.7143				0.0119119	0.00958344	0.00958344	0.0060977				0.0571713	0.0541697	0.0541697	0.0529412				3.88366	4.30716	4.30716	4.72209				2.26289	2.49887	2.49887	3.11805			Thermoanaerobacterales	Thermoanaerobacteraceae	Moorella	Moorella humiferrea
				28.5714	14.2857						85.7143	71.4286						0.00260966	0.000218732						0.0135427	0.0119457						3.17532	1.87437						2.37558	5.77118		Erysipelotrichia	Erysipelotrichales	Erysipelotrichaceae	Holdemania	Holdemania filiformis
				85.7143	85.7143						57.1429	57.1429						0.0892715	0.0892715						0.0567806	0.0567806						2.03218	2.03218						-0.652801	-0.652801					Turicibacter	Turicibacter sanguinis
					0							57.1429							0							0.00311379							3.7612							10		Negativicutes	Veillonellales	Veillonellaceae	Megasphaera	Megasphaera micronuciformis
				14.2857							57.1429							7.26241e-05							0.000550346							2.82546							2.92182		Verrucomicrobia	Verrucomicrobiae	Verrucomicrobiales	Verrucomicrobiaceae	Haloferula
100	90	80	70	60	50		100	90	80	70	60	50		10	8	6	4	2	0		10	8	6	4	2	0		5	4	3	2	1	0		10	6	2	-2	-6	-10
Table S2D
†	paired t-test, one-tailed

## Sheet: Table S2E RA vs MetS
Phylum % RA	Class % RA	Order % RA	Family % RA	Genus % RA	Species % RA		Phylum % MetS	Class % MetS	Order % MetS	Family % MetS	Genus % MetS	Species % MetS		Phylum % microbes RA	Class % microbes RA	Order % microbes RA	Family % microbes RA	Genus % microbes RA	Species % microbes RA		Phylum % microbes MetS	Class % microbes MetS	Order % microbes MetS	Family % microbes MetS	Genus % microbes MetS	Species % microbes MetS		Phylum p(RA vs MetS) †	Class p(RA vs MetS) †	Order p(RA vs MetS) †	Family p(RA vs MetS) †	Genus p(RA vs MetS) †	Species p(RA vs MetS) †		Phylum log(RA/MetS;2) †	Class log(RA/MetS;2) †	Order log(RA/MetS;2) †	Family log(RA/MetS;2) †	Genus log(RA/MetS;2) †	Species log(RA/MetS;2) †	Phylum	Class	Order	Family	Genus	Species
100	100			66.6667	66.6667		100	100			64.2857	64.2857		8.50284	4.27721			0.0572109	0.0572109		4.20043	2.06048			0.0148951	0.0148951		0.534549	2.04798			3.31351	3.31351		1.01741	1.05369			1.94145	1.94145	Actinobacteria	Actinobacteria	Propionibacteriales	Propionibacteriaceae	Pseudopropionibacterium	Pseudopropionibacterium propionicum
			13.3333							7.14286							0.00516596							0.000202516							4.383							4.67292					Streptosporangiales	Streptosporangiaceae
	100	100	100	100	100			100	100	100	100	100			4.22563	3.38991	3.36657	3.26247	3.26189			2.13995	1.44317	1.41429	1.26627	1.26596			2.15893	2.73655	3.04799	2.66423	2.66542			0.981589	1.23201	1.2512	1.36538	1.36547		Coriobacteriia	Coriobacteriales	Coriobacteriaceae	Collinsella	Collinsella aerofaciens
				26.6667							14.2857							0.00206621							0.000381254							4.61263							2.43816						Enorma
				23.3333	23.3333						21.4286	21.4286						0.0269791	0.0269791						0.00395179	0.00395179						4.16869	4.16869						2.77127	2.77127			Eggerthellales	Eggerthellaceae	Asaccharobacter	Asaccharobacter celatus
				90	86.6667						92.8571	92.8571						0.344518	0.341588						0.149036	0.148666						1.76664	1.88826						1.20892	1.20018					Eggerthella	Eggerthella lenta
				70	63.3333						78.5714	50						0.0507437	0.0480645						0.0168566	0.0122894						2.06606	1.65091						1.58991	1.96756					Enterorhabdus	Enterorhabdus muris
				96.6667	90						78.5714	71.4286						0.140828	0.121259						0.021806	0.0202163						1.03189	2.2467						2.69114	2.58451					Gordonibacter	Gordonibacter pamelaeae 7-10-1-b
					40							35.7143							0.0195688							0.00158973							2.40842							3.6217						Gordonibacter urolithinfaciens
			96.6667	43.3333						85.7143	28.5714						0.263153	0.0147802						0.0962635	0.00248488						4.97874	4.4393						1.45084	2.57241		Bacteroidetes	Bacteroidia	Bacteroidales	Prevotellaceae	Paraprevotella
					56.6667							50							0.0114665							0.00374225							4.4171							1.61544				Rikenellaceae	Alistipes	Alistipes ihumii AP11
					63.3333							28.5714							0.139523							0.00290967							2.44665							5.5835						Alistipes finegoldii
					16.6667							7.14286							0.0436627							0.000607549							2.61714							6.16726				Tannerellaceae	Parabacteroides	Parabacteroides distasonis
	30	30	30	30	26.6667			28.5714	28.5714	28.5714	28.5714	28.5714			0.00837772	0.00837772	0.00837772	0.00835645	0.00827012			0.000939132	0.000939132	0.000939132	0.000939132	0.000939132			2.50845	2.50845	2.50845	3.6987	3.80358			3.15716	3.15716	3.15716	3.15349	3.13851		Sphingobacteriia	Sphingobacteriales	Sphingobacteriaceae	Pedobacter	Pedobacter lignilitoris
36.6667	36.6667						14.2857	14.2857						0.00657069	0.00657069						0.000379537	0.000379537						4.91549	4.91549						4.11373	4.11373					Cyanobacteria	Cyanobacteria
90	90	90	90	90	90		92.8571	85.7143	85.7143	85.7143	85.7143	85.7143		0.698234	0.697131	0.697131	0.697131	0.696837	0.696808		0.164512	0.16436	0.16436	0.16436	0.161433	0.161433		1.67324	1.66574	1.66574	1.66574	1.62631	1.62645		2.08552	2.08457	2.08457	2.08457	2.10989	2.10983	Euryarchaeota	Methanobacteria	Methanobacteriales	Methanobacteriaceae	Methanobrevibacter	Methanobrevibacter smithii ATCC 35061
		96.6667	76.6667	13.3333	13.3333				100	85.7143	14.2857	14.2857				0.244053	0.0393373	0.0156239	0.0156239				0.112305	0.0248141	0.00241215	0.00241215				0.281627	4.55384	4.20279	4.20279				1.11978	0.664739	2.69536	2.69536	Firmicutes	Bacilli	Bacillales	Bacillaceae	Allobacillus	Allobacillus halotolerans
				16.6667	16.6667						0	0						0.000243271	0.000243271						0	0						3.86638	3.86638						10	10					Hydrogenibacillus	Hydrogenibacillus schlegelii
			93.3333	76.6667	76.6667					92.8571	71.4286	71.4286					0.191812	0.119736	0.119736					0.0613477	0.0150999	0.0150999					0.275396	0.491353	0.491353					1.64461	2.98725	2.98725				Thermoactinomycetaceae	Novibacillus	Novibacillus thermophilus
					30							14.2857							0.0127697							0.000518036							4.11303							4.62352			Lactobacillales	Lactobacillaceae	Lactobacillus	Lactobacillus crispatus
					20							14.2857							0.00354694							0.000197017							3.42431							4.17018						Lactobacillus iners
			86.6667	86.6667						92.8571	92.8571						0.39181	0.39181						0.0339652	0.0339652						1.66947	1.66947						3.52803	3.52803			Clostridia	Clostridiales	Christensenellaceae	Christensenella
					13.3333							0							0.000243338							0							4.58277							10				Clostridiaceae	Caloramator	Caloramator quimbayensis
					30							7.14286							0.00355416							8.64282e-05							4.14029							5.36186					Clostridium	Clostridium estertheticum §
					36.6667							28.5714							0.0060677							0.000586962							3.8312							3.36981						Clostridium putrefaciens
				46.6667	46.6667						50	50						0.0627048	0.0627048						0.00333604	0.00333604						2.88105	2.88105						4.23237	4.23237					Thermotalea	Thermotalea metallivorans
			93.3333	93.3333	93.3333					100	92.8571	92.8571					0.555822	0.385694	0.385694					0.225917	0.201097	0.201097					1.44614	2.97955	2.97955					1.29883	0.939565	0.939565				Clostridiales Family XIII. Incertae Sedis	Ihubacter	Ihubacter massiliensis
					10							0							0.000591248							0							4.85088							10						Eubacterium sulci ATCC 35585
			100	40	40					100	0	0					0.933636	0.0305229	0.0305229					0.457384	0	0					4.88503	1.89249	1.89249					1.02945	10	10				Hungateiclostridiaceae	Ercella	Ercella succinigenes
					83.3333							92.8571							0.35211							2.17714							4.92851							-2.62834				Lachnospiraceae	Blautia	[Ruminococcus] gnavus ATCC 29149
				73.3333	70						50	50						0.0163764	0.0152342						0.00243497	0.00238029						3.56015	4.84409						2.74964	2.6781					Butyrivibrio	Butyrivibrio crossotus
					73.3333							92.8571							0.363628							0.705202							3.83972							-0.955575					Coprococcus	Coprococcus comes ATCC 27758
					96.6667							100							0.672							1.70525							3.10101							-1.34345						Coprococcus eutactus
					63.3333							64.2857							0.13274							0.01124							1.06886							3.56189					Eisenbergiella	Eisenbergiella massiliensis
				80	80						92.8571	92.8571						0.231831	0.231831						0.0357607	0.0357607						2.32252	2.32252						2.69663	2.69663					Frisingicoccus	Frisingicoccus caecimuris
					3.33333							42.8571							5.76804e-05							0.00135936							1.75377							-4.5587					Oribacterium	Oribacterium sinus *
				53.3333	53.3333						21.4286	21.4286						0.00528693	0.00528693						0.000276698	0.000276698						0.903273	0.903273						4.25605	4.25605					Robinsoniella	Robinsoniella peoriensis
					90							57.1429							0.254335							0.0321578							3.88964							2.98349					Roseburia	Roseburia hominis A2-183
				6.66667	6.66667						0	0						0.000137447	0.000137447						0	0						4.47156	4.47156						10	10					Shuttleworthia	Shuttleworthia satelles DSM 14600
			86.6667							78.5714							0.185664							0.0135745							4.45365							3.77372						Peptococcaceae
					46.6667							64.2857							0.255778							0.00725046							3.38312							5.14067				Peptostreptococcaceae	Terrisporobacter	Terrisporobacter petrolearius
				86.6667	86.6667						92.8571	92.8571						0.205887	0.205887						0.0617743	0.0617743						0.904998	0.904998						1.73677	1.73677				Ruminococcaceae	Anaeromassilibacillus	Anaeromassilibacillus senegalensis
				50	50						35.7143	35.7143						0.0470931	0.0470931						0.00182222	0.00182222						1.31616	1.31616						4.69175	4.69175					Drancourtella	Drancourtella massiliensis
				100	100						100	100						4.59888	4.59888						7.42115	7.42115						4.75932	4.75932						-0.690361	-0.690361					Faecalibacterium *	Faecalibacterium prausnitzii *
				86.6667	86.6667						57.1429	57.1429						0.052994	0.052994						0.0132141	0.0132141						3.24737	3.24737						2.00375	2.00375					Pseudoflavonifractor	Pseudoflavonifractor capillosus ATCC 29799
					90							71.4286							0.351818							0.0706052							1.85347							2.31698					Ruminococcus	Ruminococcus albus 7 = DSM 20455
					83.3333							100							0.0780135							0.0200896							2.93826							1.95727						[Clostridium] leptum
				10	10						0	0						0.000758109	0.000758109						0	0						4.46837	4.46837						10	10					Fenollaria	Fenollaria massiliensis
				53.3333	53.3333						28.5714	28.5714						0.0176663	0.0176663						0.0015834	0.0015834						1.52954	1.52954						3.4799	3.4799					Howardella	Howardella ureilytica
		66.6667	60	60	56.6667				78.5714	78.5714	78.5714	64.2857				0.191089	0.185404	0.185404	0.185021				0.0345416	0.0318766	0.0318766	0.0295195				1.64509	1.73746	1.73746	1.44134				2.46784	2.54011	2.54011	2.64795			Thermoanaerobacterales	Thermoanaerobacteraceae	Moorella	Moorella humiferrea
				20	13.3333						0	0						0.00405087	0.00285578						0	0						1.44897	4.26747						10	10		Erysipelotrichia	Erysipelotrichales	Erysipelotrichaceae	Erysipelothrix	Erysipelothrix larvae
				30	30						14.2857	14.2857						0.00173992	0.00173992						0.000232193	0.000232193						4.25579	4.25579						2.90562	2.90562					Solobacterium	Solobacterium moorei
				93.3333	93.3333						71.4286	71.4286						0.274406	0.274406						0.0730261	0.0730261						2.20625	2.20625						1.90983	1.90983					Turicibacter	Turicibacter sanguinis
				66.6667	43.3333						78.5714	64.2857						0.0172279	0.00458064						0.19933	0.132896						3.08288	2.28215						-3.53234	-4.85861		Negativicutes	Veillonellales	Veillonellaceae	Veillonella *	Veillonella dispar *
100				10			100				0			2.90746				0.000169384			0.903769				0			1.39689				2.95398			1.68573				10		Proteobacteria	Alphaproteobacteria	Rhodospirillales	Rhodospirillaceae	Azospirillum
			20	20	20					7.14286	7.14286	7.14286					0.000634462	0.000634462	0.000634462					3.94952e-05	3.94952e-05	3.94952e-05					3.25135	3.25135	3.25135					4.00579	4.00579	4.00579		Betaproteobacteria	Burkholderiales		Thiomonas	Thiomonas islandica
					20							42.8571							0.000641355							0.00334366							4.79944							-2.38223		Deltaproteobacteria	Desulfovibrionales	Desulfovibrionaceae	Desulfovibrio	Desulfovibrio longreachensis
	100		6.66667					100		0					2.54526		6.61689e-05					0.692787		0					2.16127		4.66407					1.87733		10				Gammaproteobacteria	Chromatiales	Chromatiaceae
		93.3333	93.3333		90				100	100		100				2.47567	2.47184		1.04746				0.669886	0.666887		0.263674				2.44183	2.43673		1.57464				1.88583	1.89007		1.99007			Enterobacterales	Enterobacteriaceae	Escherichia	Escherichia marmotae
			23.3333	20	20					0	0	0					0.000518578	0.00050584	0.00050584					0	0	0					1.99509	3.91723	3.91723					10	10	10				Pectobacteriaceae	Pectobacterium	Pectobacterium carotovorum
			20	6.66667						0	0						0.00021803	4.02139e-05						0	0						1.87753	4.96506						10	10					Yersiniaceae	Serratia
			10							0							0.000217							0							4.27816							10					Pseudomonadales	Moraxellaceae
36.6667	36.6667	36.6667	36.6667				21.4286	21.4286	21.4286	21.4286				0.0432422	0.0432422	0.0432422	0.0432422				0.00171331	0.00171331	0.00171331	0.00171331				2.23687	2.23687	2.23687	2.23687				4.65758	4.65758	4.65758	4.65758			Synergistetes	Synergistia	Synergistales	Synergistaceae
					36.6667							21.4286							0.00962611							0.000717351							4.25909							3.7462	Verrucomicrobia	Opitutae	Puniceicoccales	Puniceicoccaceae	Cerasicoccus	Cerasicoccus arenae
100	90	80	70	60	50		100	90	80	70	60	50		10	8	6	4	2	0		10	8	6	4	2	0		5	4	3	2	1	0		10	6	2	-2	-6	-10
Table S2E
†	Welch test, one-tailed
