# Supplementary material for: Intestinal Microbiota Reduction Followed by Fasting Discloses Microbial Triggering of Inflammation in Rheumatoid Arthritis
Source: J Clin Med. 2023 Jun 28;12(13):4359. doi: 10.3390/jcm12134359 (PMC10342944; doi:10.3390/jcm12134359)
Supplement: Supplementary file 1 [file jcm-12-04359-s001.zip › Table S3 Species reported in RA.xlsx]

## Sheet: Supp Table 2
Species/Subspecies	arthrtis	PubMed ID	Title	genus	family	order	class	phylum	ttest RA T0 T3	max RA T0	max RA T3	positive samples				RA_01 T0	RA_04 T0	RA_05 T0	RA_07 T0	RA_08 T0	RA_10 T0	RA_11 T0	RA_12 T0	RA_13 T0	RA_14 T0	RA_15 T0	RA_16 T0	RA_17 T0	RA_18 T0	RA_19 T0	RA_01 T3	RA_04 T3	RA_05 T3	RA_07 T3	RA_08 T3	RA_10 T3	RA_11 T3	RA_12 T3	RA_13 T3	RA_14 T3	RA_15 T3	RA_16 T3	RA_17 T3	RA_18 T3	RA_19 T3
Bacteroides faecichinchillae JCM 17102	associated	PMID: 31557878	Comparative Analysis of Fecal Microbiota Composition Between Rheumatoid Arthritis and Osteoarthritis Patients	Bacteroides	Bacteroidaceae	Bacteroidales	Bacteroidia	Bacteroidetes	0.167141	0.000351398	0	1				0	0	0	0	0	0.000351398	0	0	0	0	0	0	0	0	0	0	0	0	0	0	0	0	0	0	0	0	0	0	0	0
Citrobacter rodentium	associated	PMID: 31208713	A Cross Talk Between Dysbiosis and Gut-Associated Immune System Governs the Development of Inflammatory Arthropathies	Citrobacter	Enterobacteriaceae	Enterobacterales	Gammaproteobacteria	Proteobacteria	0.497929	1.76151e-05	1.77519e-05	2				0	1.76151e-05	0	0	0	0	0	0	0	0	0	0	0	0	0	0	0	0	0	1.77519e-05	0	0	0	0	0	0	0	0	0	0
Cryptobacterium curtum	associated	PMID: 29513935	Dysbiotic Subgingival Microbial Communities in Periodontally Healthy Patients With Rheumatoid Arthritis	Cryptobacterium	Eggerthellaceae	Eggerthellales	Coriobacteriia	Actinobacteria	0.165358	0.000195221	8.84345e-06	3				0	0	1.07373e-05	0	0	0.000195221	0	0	0	0	0	0	0	0	0	0	0	0	0	0	0	0	0	0	0	0	0	0	0	8.84345e-06
Kingella denitrificans ATCC 33394	associated	PMID: 17098895	Retropharyngeal Abscess From an Unusual organism-Kingella Denitrificans-In a Patient on Low-Dose Methotrexate	Kingella	Neisseriaceae	Neisseriales	Betaproteobacteria	Proteobacteria	0.167141	5.98577e-06	0	1				0	0	0	0	0	0	0	0	0	0	0	5.98577e-06	0	0	0	0	0	0	0	0	0	0	0	0	0	0	0	0	0	0
Porphyromonas cangingivalis	associated	PMID: 32011179	Association of Rheumatoid Arthritis Disease Activity and Antibodies to Periodontal Bacteria With Serum Lipoprotein Profile in Drug Naive Patients	Porphyromonas	Porphyromonadaceae	Bacteroidales	Bacteroidia	Bacteroidetes	0.238494	0.000130823	3.41071e-05	3				0	0	0	0	0	0	0	0	0	0	0	0	0.000130823	0	0	0	0	0	0	0	0	0	2.29274e-05	0	0	0	0	3.41071e-05	0	0
Porphyromonas gingivicanis	associated	PMID: 32039051	Oral Microbiota Perturbations Are Linked to High Risk for Rheumatoid Arthritis	Porphyromonas	Porphyromonadaceae	Bacteroidales	Bacteroidia	Bacteroidetes	0.167141	1.43163e-05	0	1				0	0	1.43163e-05	0	0	0	0	0	0	0	0	0	0	0	0	0	0	0	0	0	0	0	0	0	0	0	0	0	0	0
Prevotella denticola	associated	PMID: 31699813	Metagenome-wide Association Study of Gut Microbiome Revealed Novel Aetiology of Rheumatoid Arthritis in the Japanese Population	Prevotella	Prevotellaceae	Bacteroidales	Bacteroidia	Bacteroidetes	0.167141	2.35766e-05	0	1				0	0	0	0	0	0	0	0	0	0	0	0	0	0	2.35766e-05	0	0	0	0	0	0	0	0	0	0	0	0	0	0	0
Citrobacter amalonaticus	septic	PMID: 3544811	Imipenem and Cilastatin in Acute Osteomyelitis and Suppurative Arthritis. Therapy in Infants and Children	Citrobacter	Enterobacteriaceae	Enterobacterales	Gammaproteobacteria	Proteobacteria	0.269468	1.17883e-05	3.82123e-06	2				0	0	0	0	0	0	0	0	0	0	0	0	0	0	1.17883e-05	0	0	0	0	0	0	0	3.82123e-06	0	0	0	0	0	0	0
Erwinia billingiae	septic	PMID: 31310207	Erwinia Billingiae as Unusual Cause of Septic Arthritis, France, 2017	Erwinia	Erwiniaceae	Enterobacterales	Gammaproteobacteria	Proteobacteria	0.43398	6.88146e-06	8.84345e-06	2				0	0	0	0	0	0	0	0	6.88146e-06	0	0	0	0	0	0	0	0	0	0	0	0	0	0	0	0	0	0	0	0	8.84345e-06
Erysipelothrix rhusiopathiae	septic	PMID: 30909869	An Unusual Case of Erysipelothrix Rhusiopathiae Prosthetic Joint Infection From the Canadian Arctic: Whole Genome Sequencing Unable to Identify a Zoonotic Source	Erysipelothrix	Erysipelotrichaceae	Erysipelotrichales	Erysipelotrichia	Firmicutes	0.167141	0.000234265	0	1				0	0	0	0	0	0.000234265	0	0	0	0	0	0	0	0	0	0	0	0	0	0	0	0	0	0	0	0	0	0	0	0
Fusobacterium varium	septic	PMID: 6842476	Septic Arthritis Due to Fusobacterium Varium in a Patient With Sickle-Cell Anemia	Fusobacterium	Fusobacteriaceae	Fusobacteriales	Fusobacteriia	Fusobacteria	0.167141	9.16378e-05	0	1				0	0	0	0	9.16378e-05	0	0	0	0	0	0	0	0	0	0	0	0	0	0	0	0	0	0	0	0	0	0	0	0	0
Neisseria mucosa	septic	PMID: 16046172; PMID: 3607385; PMID: 3987202	Septic Knee Arthritis After Intra-Articular Hyaluronate Injection. Two Case Reports	Neisseria	Neisseriaceae	Neisseriales	Betaproteobacteria	Proteobacteria	0.167141	5.98577e-06	0	1				0	0	0	0	0	0	0	0	0	0	0	5.98577e-06	0	0	0	0	0	0	0	0	0	0	0	0	0	0	0	0	0	0
Paeniclostridium sordellii	septic	PMID: 10722451	Polymicrobial Septic Arthritis Due to Clostridium Species: Case Report and Review	Paeniclostridium	Peptostreptococcaceae	Clostridiales	Clostridia	Firmicutes	0.186937	2.64226e-05	8.62798e-06	3				0	2.64226e-05	0	0	0	0	0	0	0	9.25789e-06	0	0	0	0	0	0	0	8.62798e-06	0	0	0	0	0	0	0	0	0	0	0	0
Spiroplasma apis	septic	PMID: 30457541	Disseminated Spiroplasma apis Infection in Patient with Agammaglobulinemia, France	Spiroplasma	Spiroplasmataceae	Entomoplasmatales	Mollicutes	Tenericutes	0.167141	0.000667502	3.53432e-05	2				0	0	0	0	0	0	0	0	0.000667502	0	0	0	0	0	0	0	0	0	0	0	0	0	0	3.53432e-05	0	0	0	0	0	0
Streptococcus equinus	septic	PMID: 26992635	Streptococcus Bovis Septic Arthritis and Osteomyelitis: A Report of 21 Cases and a Literature Review	Streptococcus	Streptococcaceae	Lactobacillales	Bacilli	Firmicutes	0.275203	1.76151e-05	9.89348e-05	3				0	1.76151e-05	0	0	0	0	0	1.75534e-05	0	0	0	0	0	0	0	0	0	0	0	0	9.89348e-05	0	0	0	0	0	0	0	0	0
Streptococcus sanguinis	septic	PMID: 20698149	Septic Arthritis Due to Streptococcus Sanguis	Streptococcus	Streptococcaceae	Lactobacillales	Bacilli	Firmicutes	0.328198	2.77737e-05	5.76718e-05	2				0	0	0	0	0	0	0	0	0	2.77737e-05	0	0	0	0	0	0	5.76718e-05	0	0	0	0	0	0	0	0	0	0	0	0	0
														all T0	10	0	6.16528e-05	2.50536e-05	0	9.16378e-05	0.000780884	0	1.75534e-05	0.000674383	3.70316e-05	0	1.19715e-05	0.000130823	0	3.53648e-05
														all T3	8	0	5.76718e-05	8.62798e-06	0	1.77519e-05	9.89348e-05	0	2.67486e-05	3.53432e-05	0	0	0	3.41071e-05	0	1.76869e-05
																																max
														associated T0	8	0	1.76151e-05	2.50536e-05	0	0.000201028	0.000546619	0	6.18554e-05	0	0	0	5.98577e-06	0.000130823	0	2.35766e-05		0.000351398
														associated T3	4	0	0	0	0	1.77519e-05	0	0	2.29274e-05	0	0	0	0	3.41071e-05	0	8.84345e-06		3.41071e-05
														septic T0	9	0	4.40377e-05	5.87352e-05	0	9.16378e-05	0.000234265	0	1.75534e-05	0.000674383	3.70316e-05	0	5.98577e-06	0	0	1.17883e-05		0.000667502
														septic T3	6	0	5.76718e-05	8.62798e-06	0	0	9.89348e-05	0	3.82123e-06	3.53432e-05	0	0	0	0	0	8.84345e-06		9.89348e-05
