# Supplementary material for: Intestinal Microbiota Reduction Followed by Fasting Discloses Microbial Triggering of Inflammation in Rheumatoid Arthritis
Source: J Clin Med. 2023 Jun 28;12(13):4359. doi: 10.3390/jcm12134359 (PMC10342944; doi:10.3390/jcm12134359)
Supplement: Supplementary file 1 [file jcm-12-04359-s001.zip › Table S4ABCDE bacterial pathways.xlsx]

## Sheet: Table S4A RA vs MetS T0
H1 % RA T0	H2 % RA T0	H3 % RA T0	H4 % RA T0	H5 % RA T0	H6 % RA T0	Pathway % RA T0		H1 % MetS T0	H2 % MetS T0	H3 %MetS T0	H4 % MetS T0	H5 % MetS T0	H6 % MetS T0	Pathway % MetS T0		H1 % microbes RA T0	H2 % microbes RA T0	H3 % microbes RA T0	H4 % microbes RA T0	H5 % microbes RA T0	H6 % microbes RA T0	Pathway % microbes RA T0		H1 % microbes MetS T0	H2 % microbes MetS T0	H3 % microbes MetS T0	H4 % microbes MetS T0	H5 % microbes MetS T0	H6 % microbes MetS T0	Pathway % microbes MetS T0		H1 p(RA vs MetS) T0 †	H2 p(RA vs MetS) T0 †	H3 p(RA vs MetS) T0 †	H4 p(RA vs MetS) T0 †	H5 p(RA vs MetS) T0 †	H6 p(RA vs MetS) T0 †	Pathway p(RA vs MetS) T0 †		H1 log(RA/MetS;2) T0	H2 log(RA/MetS;2) T0	H3 log(RA/MetS;2) T0	H4 log(RA/MetS;2) T0	H5 log(RA/MetS;2) T0	H6 log(RA/MetS;2) T0	Pathway log(RA/MetS;2) T0		H1	H2
						100								100								0.423387								0.202414								4.77889								1.06466		Biosynthesis	Lipid-Biosynthesis
						100								100								19.8802								28.3668								3.4846								-0.512868
						100								100								2.6492								1.13877								4.16817								1.21808			Nucleotide-Biosynthesis
						100								100								2.33643								0.553814								1.25073								2.07683
						100								100								5.65599								2.7166								4.78834								1.05798			Amino-Acid-Biosynthesis
						100								100								5.29498								8.28479								2.25685								-0.645839
						100								100								0.562253								0.1253								2.78196								2.16583			SECONDARY-METABOLITE-BIOSYNTHESIS
						100								100								0.865233								0.1104								1.79162								2.97035			Cofactor-Biosynthesis
						100								100								3.14527								1.5059								3.2757								1.06256
				100	100	100						100	100	100						1.98883	1.98883	1.98883						0.980114	0.980114	0.980114						4.27091	4.27091	4.27091						1.0209	1.0209	1.0209
						100								100								2.28015								0.581229								2.84097								1.97195
						100								100								2.25892								0.716986								2.3522								1.65562
						100								100								1.74217								0.832857								2.91826								1.06474
						100								100								3.96398								1.14336								0.827685								1.79367
						100								100								3.16302								0.931014								2.45685								1.76443
						100								100								0.962447								0.221671								3.77153								2.11828
						100								100								2.76142								1.10479								0.683933								1.32164
						93.3333								100								0.176353								0.0409571								3.89869								2.10628			Polyamine-Biosynthesis
						100								100								3.01199								5.08927								4.91777								-0.756744
						40								28.5714								0.00174								0.000142857								1.52346								3.60644			Carbohydrates-Biosynthesis
						100								100								9.22789								4.15917								1.77552								1.1497
	100	100	100	100	100	100			100	100	100	100	100	100			2.89541	2.64751	2.64751	2.64751	2.64751	1.38647			1.29167	0.807714	0.807714	0.807714	0.807714	0.299029			3.01672	0.759094	0.759094	0.759094	0.759094	2.0342			1.16453	1.71272	1.71272	1.71272	1.71272	2.21306		Degradation	Other-Degradation
						100								100								1.26105								0.508686								3.34688								1.30978
		100	100	100	100	100				100	100	100	100	100				8.2228	8.2228	8.2228	8.2228	4.45653				4.99413	4.99413	4.99413	4.99413	1.02583				3.88766	3.88766	3.88766	3.88766	0.89716				0.719397	0.719397	0.719397	0.719397	2.11913			Fatty-Acid-and-Lipid-Degradation
						86.6667								42.8571								0.0238133								0.0042								4.02553								2.50331
		100	100	100	100	100				100	100	100	100	100				3.01283	3.01283	3.01283	3.01283	2.02103				0.467029	0.467029	0.467029	0.467029	0.318186				3.54994	3.54994	3.54994	3.54994	3.69737				2.68953	2.68953	2.68953	2.68953	2.66715			AMINE-DEG
		100	100	100	100	100				100	100	100	100	100				16.1286	16.1286	16.1286	16.1286	4.89626				5.95996	5.95996	5.95996	5.95996	1.86677				3.57126	3.57126	3.57126	3.57126	1.84459				1.43625	1.43625	1.43625	1.43625	1.39113
						100								100								4.47652								1.96676								3.69882								1.18656
		100	100	100	100	100				85.7143	85.7143	85.7143	85.7143	85.7143				1.06318	1.06318	1.06318	1.06318	1.06318				0.409743	0.409743	0.409743	0.409743	0.409743				3.78714	3.78714	3.78714	3.78714	3.78714				1.3756	1.3756	1.3756	1.3756	1.3756
						100								100								1.42929								2.9118								3.12914								-1.02661			Carbohydrates-Degradation
						86.6667								71.4286								0.2092								0.0436143								2.81174								2.26201
						100								100								6.85334								3.4248								4.3155								1.00079
			100	100	100	100					100	100	100	100					7.76649	7.76649	7.76649	7.74269					5.49509	5.49509	5.49509	5.49359					4.2657	4.2657	4.2657	4.34766					0.49912	0.49912	0.49912	0.495087			Noncarbon-Nutrients
			100	100	100	100					100	100	100	100					10.4781	10.4781	10.4781	2.07039					2.26737	2.26737	2.26737	0.322714					4.61594	4.61594	4.61594	2.09536					2.20828	2.20828	2.20828	2.68158
			100	100	100	100					100	100	100	100					4.29397	4.29397	4.29397	4.29397					7.14117	7.14117	7.14117	7.14117					1.21187	1.21187	1.21187	1.21187					-0.733848	-0.733848	-0.733848	-0.733848
			93.3333	93.3333	93.3333	93.3333					100	100	100	100					1.60663	1.60663	1.60663	1.60663					0.148071	0.148071	0.148071	0.148071					3.4194	3.4194	3.4194	3.4194					3.43968	3.43968	3.43968	3.43968
			100	100	100	100					100	100	100	100					6.62446	6.62446	6.62446	6.62425					11.2113	11.2113	11.2113	11.2113					4.83666	4.83666	4.83666	4.83603					-0.759075	-0.759075	-0.759075	-0.75912
						100								100								2.54426								3.86053								4.37857								-0.601552			Amino-Acid-Degradation
			100	100	100	100					100	100	100	100					13.5254	13.5254	13.5254	8.29215					20.8689	20.8689	20.8689	14.1198					1.54632	1.54632	1.54632	3.22455					-0.625682	-0.625682	-0.625682	-0.767899
			93.3333	93.3333	93.3333	86.6667					85.7143	85.7143	85.7143	71.4286					0.123033	0.123033	0.123033	0.0627467					0.0354286	0.0354286	0.0354286	0.00455714					2.52082	2.52082	2.52082	4.75172					1.79606	1.79606	1.79606	3.78334
						100								100								1.38117								0.340871								2.54824								2.01859
						100								100								3.70047								6.4698								4.56959								-0.806011			AROMATIC-COMPOUNDS-DEGRADATION
		93.3333	93.3333	93.3333	93.3333					100	100	100	100					2.57056	2.57056	2.57056	2.57056					0.0868	0.0868	0.0868	0.0868					4.75457	4.75457	4.75457	4.75457					4.88824	4.88824	4.88824	4.88824				C1-COMPOUNDS
		86.6667	86.6667	86.6667	86.6667					100	100	100	100					2.55477	2.55477	2.55477	2.55477					0.123586	0.123586	0.123586	0.123586					4.91004	4.91004	4.91004	4.91004					4.36961	4.36961	4.36961	4.36961				CARBOXYLATES-DEG
						100								100								3.40787								0.746086								2.63014								2.19146
						100								100								3.63009								1.13607								4.12387								1.67595
	73.3333	73.3333	73.3333	73.3333	73.3333	73.3333			57.1429	57.1429	57.1429	57.1429	57.1429	57.1429			0.288453	0.288453	0.288453	0.288453	0.288453	0.288453			0.00661429	0.00661429	0.00661429	0.00661429	0.00661429	0.00661429			4.67139	4.67139	4.67139	4.67139	4.67139	4.67139			5.44661	5.44661	5.44661	5.44661	5.44661	5.44661		Detoxification	Antibiotic-Resistance
						100								100								1.27831								0.702443								4.77997								0.863781			Arsenate-Detoxification
						100								100								3.86596								0.6018								2.0441								2.68347		Energy-Metabolism	Electron-Transfer
						100								100								1.93409								0.305843								2.06565								2.66079
						100								100								3.7899								0.5922								2.24133								2.678
						93.3333								100								1.74905								0.2017								3.00687								3.11629
						93.3333								100								1.75183								0.212086								3.08976								3.04615
						100								100								7.67532								3.67853								1.98103								1.0611			Fermentation
	100	100	100	100	100	100			100	100	100	100	100	100			1.81773	1.81773	1.81773	1.81773	1.81773	1.81773			3.23334	3.23334	3.23334	3.23334	3.23334	3.23334			4.2538	4.2538	4.2538	4.2538	4.2538	4.2538			-0.830886	-0.830886	-0.830886	-0.830886	-0.830886	-0.830886		Macromolecule-Modification	h2_Macromolecule-Modification
100	90	80	70	60	50	40		100	90	80	70	60	50	40		10	8	6	4	2	1	0		10	8	6	4	2	1	0		5	4	3	2	1	0.5	0		10	6	2	0	-2	-6	-10
Table S4A
†	Welch test, one-tailed
[truncated: 6 more columns]

## Sheet: Table S4B RA vs MetS T3
H1 % RA T3	H2 % RA T3	H3 % RA T3	H4 % RA T3	H5 % RA T3	H6 % RA T3	Pathway % RA T3		H1 % MetS T3	H2 % MetS T3	H3 %MetS T3	H4 % MetS T3	H5 % MetS T3	H6 % MetS T3	Pathway % MetS T3		H1 % microbes RA T3	H2 % microbes RA T3	H3 % microbes RA T3	H4 % microbes RA T3	H5 % microbes RA T3	H6 % microbes RA T3	Pathway % microbes RA T3		H1 % microbes MetS T3	H2 % microbes MetS T3	H3 % microbes MetS T3	H4 % microbes MetS T3	H5 % microbes MetS T3	H6 % microbes MetS T3	Pathway % microbes MetS T3		H1 p(RA vs MetS) T3 †	H2 p(RA vs MetS) T3 †	H3 p(RA vs MetS) T3 †	H4 p(RA vs MetS) T3 †	H5 p(RA vs MetS) T3 †	H6 p(RA vs MetS) T3 †	Pathway p(RA vs MetS) T3 †		H1 log(RA/MetS;2) T3	H2 log(RA/MetS;2) T3	H3 log(RA/MetS;2) T3	H4 log(RA/MetS;2) T3	H5 log(RA/MetS;2) T3	H6 log(RA/MetS;2) T3	Pathway log(RA/MetS;2) T3		H1	H2
						80								57.1429								0.0772333								0.0171								4.79463								2.17523		Activation-Inactivation-Interconversion	Interconversion
						93.3333								100								0.0707667								0.0149286								3.32272								2.24499		Biosynthesis	HORMONE-SYN
						53.3333								57.1429								0.00113333								0.000314286								3.44406								1.85042
						100								100								4.20119								1.46341								4.76661								1.52146			Polyamine-Biosynthesis
						100								100								3.17336								0.838214								3.0244								1.92062			Lipid-Biosynthesis
						100								100								5.18716								3.27786								2.36036								0.662192			Amino-Acid-Biosynthesis
		80	80	80	80	80				71.4286	71.4286	71.4286	71.4286	71.4286				0.0116067	0.0116067	0.0116067	0.0116067	0.0116067				0.00295714	0.00295714	0.00295714	0.00295714	0.00295714				2.86845	2.86845	2.86845	2.86845	2.86845				1.97268	1.97268	1.97268	1.97268	1.97268			SECONDARY-METABOLITE-BIOSYNTHESIS
						100								100								0.0554733								0.00834286								3.97384								2.73318
						100								100								4.00558								1.1281								4.17139								1.82812			Nucleotide-Biosynthesis
						100								100								24.7872								18.6204								4.61937								0.412713
						100								100								4.01592								1.1281								4.15816								1.83184
						100								100								5.36753								1.62984								2.01535								1.71952
		100	100	100	100	100				100	100	100	100	100				13.2829	13.2829	13.2829	13.2829	13.2829				10.5369	10.5369	10.5369	10.5369	10.5369				4.18603	4.18603	4.18603	4.18603	4.18603				0.334116	0.334116	0.334116	0.334116	0.334116			Cofactor-Biosynthesis
						100								100								5.59355								1.61981								1.22174								1.78793
						100								100								1.68531								0.472043								3.98905								1.83602
						100								100								3.01035								0.8464								4.16746								1.83052
						100								100								2.50968								0.942214								4.69762								1.41338
				93.3333	93.3333	93.3333						85.7143	85.7143	85.7143						0.16794	0.16794	0.16794						0.0312143	0.0312143	0.0312143						1.99304	1.99304	1.99304						2.42767	2.42767	2.42767
						100								100								3.20567								1.20913								4.11819								1.40666
						100								100								4.10849								1.56919								1.75306								1.38859
						100								100								13.1749								6.28617								3.51527								1.06753
						100								100								4.06015								1.13641								3.95981								1.83704
						100								100								0.9961								0.340229								2.97052								1.54979
						100								100								2.95527								0.959629								3.75283								1.62274
						100								100								3.08219								1.07714								1.85906								1.51674
						100								100								24.7507								33.6276								3.36112								-0.442178
						100								100								15.9093								9.11769								4.42676								0.803131
						80								71.4286								0.0768733								0.0117143								2.70526								2.71421
						80								71.4286								0.0768733								0.0117143								2.70526								2.71421
						100								100								4.13603								1.45317								0.734497								1.50904
						100								100								0.0511933								0.0115								2.53135								2.15432
						100								100								0.05672								0.0214								4.18788								1.40625
			100	100	100	100					100	100	100	100					2.02449	2.02449	2.02449	1.09321					0.377529	0.377529	0.377529	0.250257					1.47064	1.47064	1.47064	3.39062					2.4229	2.4229	2.4229	2.12709			Cell-Structure-Biosynthesis
						100								100								0.54528								0.124357								3.39719								2.13251
						100								100								2.89516								0.851629								4.73681								1.76535
				100	100	100						100	100	100						4.07276	4.07276	4.07276						1.1672	1.1672	1.1672						4.01537	4.01537	4.01537						1.80296	1.80296	1.80296			Carbohydrates-Biosynthesis
						100								100								0.134213								0.0142714								2.99292								3.23333
						100								100								0.17892								0.0190143								2.99402								3.23416
						100								100								0.153367								0.0163143								2.99429								3.23278
						100								100								4.01685								1.1281								4.15516								1.83217
						100								100								8.84237								2.91489								0.621906								1.60099
	100	100	100	100	100	100			100	100	100	100	100	100			1.21075	1.12652	1.12652	1.12652	1.12652	1.12635			0.257229	0.250314	0.250314	0.250314	0.250314	0.250314			1.88198	2.83116	2.83116	2.83116	2.83116	2.83333			2.23477	2.17006	2.17006	2.17006	2.17006	2.16984		Degradation	COFACTOR-DEGRADATION
	100	100	100	100	100	100			100	100	100	100	100	100			43.4572	43.4572	43.4572	43.4572	43.4572	21.7286			61.5421	61.5421	61.5421	61.5421	61.5421	30.771			4.59012	4.59012	4.59012	4.59012	4.59012	4.59012			-0.501978	-0.501978	-0.501978	-0.501978	-0.501978	-0.501978			Protein-Degradation *
						100								100								21.7286								30.771								4.59012								-0.501978
		100	100	100	100	100				100	100	100	100	100				3.37213	3.37213	3.37213	3.37213	2.43072				0.938829	0.938829	0.938829	0.938829	0.7191				4.69951	4.69951	4.69951	4.69951	3.79976				1.84473	1.84473	1.84473	1.84473	1.75712			Other-Degradation
		100	100	100	100	100				100	100	100	100	100				0.03254	0.03254	0.03254	0.03254	0.03254				0.00894286	0.00894286	0.00894286	0.00894286	0.00894286				2.09992	2.09992	2.09992	2.09992	2.09992				1.86341	1.86341	1.86341	1.86341	1.86341			AROMATIC-COMPOUNDS-DEGRADATION
		66.6667	66.6667	66.6667	66.6667	60				71.4286	71.4286	71.4286	71.4286	71.4286				0.00652667	0.00652667	0.00652667	0.00652667	0.00236				0.00182857	0.00182857	0.00182857	0.00182857	0.000642857				2.26817	2.26817	2.26817	2.26817	2.63654				1.83563	1.83563	1.83563	1.83563	1.87622
						60								71.4286								0.00236								0.000642857								2.63654								1.87622
						66.6667								57.1429								0.0122267								0.00162857								2.88977								2.90835
						100								100								0.924773								0.227186								3.34931								2.02523
		100	100	100	100	100				100	100	100	100	100				13.0936	13.0936	13.0936	13.0936	5.09287				6.66036	6.66036	6.66036	6.66036	2.10657				4.82019	4.82019	4.82019	4.82019	0.777569				0.975186	0.975186	0.975186	0.975186	1.27358			AMINE-DEG
						100								100								3.57645								1.37369								4.75916								1.38047
						93.3333								100								0.0330267								0.00844286								3.12164								1.96783
		100	100	100	100	100				100	100	100	100	100				0.03112	0.03112	0.03112	0.03112	0.03112				0.0820286	0.0820286	0.0820286	0.0820286	0.0820286				4.73465	4.73465	4.73465	4.73465	4.73465				-1.39828	-1.39828	-1.39828	-1.39828	-1.39828			Fatty-Acid-and-Lipid-Degradation
						100								100								2.57767								0.379614								2.04485								2.76346
						100								100								2.02165								0.569329								4.06915								1.8282			Alcohol-Degradation
						80								71.4286								0.00724								0.00295714								3.43276								1.29179			Amino-Acid-Degradation
						100								100								0.0818333								0.0119429								3.79063								2.77654
						100								100								0.637887								0.237043								2.3688								1.42815
						100								100								3.49754								1.03929								4.6363								1.75075
						80								42.8571								0.10796								0.00294286								4.24293								5.19714			C1-COMPOUNDS
						93.3333								85.7143								0.0306467								0.0075								2.41112								2.03077
						100								100								2.90956								0.826757								3.33484								1.81527
			100	100	100	100					100	100	100	100					0.132053	0.132053	0.132053	0.132053					0.0513143	0.0513143	0.0513143	0.0513143					3.11711	3.11711	3.11711	3.11711					1.36369	1.36369	1.36369	1.36369			Carbohydrates-Degradation
			100	100	100	100					100	100	100	100					0.137667	0.137667	0.137667	0.137667					0.0453143	0.0453143	0.0453143	0.0453143					3.83839	3.83839	3.83839	3.83839					1.60314	1.60314	1.60314	1.60314
						100								100								2.42606								3.95206								3.07217								-0.703989
			100	100	100	100					100	100	100	100					17.0215	17.0215	17.0215	4.41026					6.96763	6.96763	6.96763	1.22073					4.36519	4.36519	4.36519	2.91996					1.28862	1.28862	1.28862	1.85312
						100								100								7.45455								3.34223								3.23335								1.15731
						100								100								1.32538								0.376014								4.41028								1.81755
						100								100								5.80128								1.59924								0.789558								1.85898
						100								100								6.61133								3.75761								4.03609								0.815124
						100								100								2.00737								0.563986								4.16027								1.83158
						100								100								0.398913								0.112157								3.27922								1.83055
			86.6667	86.6667	86.6667	80					85.7143	85.7143	85.7143	85.7143					0.00862	0.00862	0.00862	0.00780667					0.00144286	0.00144286	0.00144286	0.00144286					0.50402	0.50402	0.50402	1.03905					2.57876	2.57876	2.57876	2.43578			Noncarbon-Nutrients
			100	100	100	100					100	100	100	100					2.13846	2.13846	2.13846	2.13846					0.613257	0.613257	0.613257	0.613257					3.26815	3.26815	3.26815	3.26815					1.80201	1.80201	1.80201	1.80201
			20	20	20	20					0	0	0	0					0.0002	0.0002	0.0002	0.0002					0	0	0	0					4.52174	4.52174	4.52174	4.52174					10	10	10	10
						100								100								4.01468								1.1396								4.23604								1.81676
						53.3333								57.1429								0.00454								0.00112857								2.91029								2.00819
			100	100	100	66.6667					100	100	100	57.1429					4.02254	4.02254	4.02254	0.0068					1.13013	1.13013	1.13013	0.00128571					4.13601	4.13601	4.13601	0.651664					1.83162	1.83162	1.83162	2.40296
						100								100								4.01574								1.12884								4.16217								1.83082
						100								100								2.72723								0.755743								4.08017								1.85147
				100	100	100						71.4286	71.4286	71.4286						0.118947	0.118947	0.118947						0.0233571	0.0233571	0.0233571						1.48982	1.48982	1.48982						2.34838	2.34838	2.34838			SECONDARY-METABOLITE-DEGRADATION
						100								71.4286								0.0892067								0.0175143								1.48984								2.34862
						100								100								3.54339								1.3151								3.32461								1.42996
		100	100	100	100	100				100	100	100	100	100				1.95454	1.95454	1.95454	1.95454	1.95454				0.5092	0.5092	0.5092	0.5092	0.5092				3.40422	3.40422	3.40422	3.40422	3.40422				1.94052	1.94052	1.94052	1.94052	1.94052			CARBOXYLATES-DEG
						100								100								7.69929								3.36667								4.37678								1.1934
						100								100								1.42201								0.4241								3.72227								1.74545
						100								100								6.64157								9.15626								4.95571								-0.463233
						53.3333								57.1429								0.00454								0.00112857								2.91029								2.00819		Detoxification	h2_Detoxification
						53.3333								57.1429								0.0018								0.000457143								3.07866								1.97728		Energy-Metabolism	h2_Energy-Metabolism
						100								100								3.46866								0.960843								3.84484								1.85201
		100								100								31.9756								45.4115								4.97369								-0.506088							Fermentation
						93.3333								100								0.13558								0.0112714								2.12872								3.5884			TCA-VARIANTS
						100								100								1.73159								0.261314								1.8327								2.72824			Electron-Transfer
						100								100								2.25626								0.672129								2.69673								1.74712
						100								100								2.25639								0.672943								2.70049								1.74546
						100								100								0.809327								0.228257								4.06794								1.82606		Macromolecule-Modification	Protein-Modification
100	90	80	70	60	50	40		100	90	80	70	60	50	40		10	8	6	4	2	1	0		10	8	6	4	2	1	0		5	4	3	2	1	0.5	0		10	6	2	0	-2	-6	-10
Table S4B
†	Welch test, one-tailed
[truncated: 6 more columns]

## Sheet: Table S4C RA T3 vs T0
H1 % RA T0	H2 % RA T0	H3 % RA T0	H4 % RA T0	H5 % RA T0	H6 % RA T0	Pathway % RA T0		H1 % RA T3	H2 % RA T3	H3 % RA T3	H4 % RA T3	H5 % RA T3	H6 % RA T3	Pathway % RA T3		H1 % pathways RA T0	H2 % pathways RA T0	H3 % pathways RA T0	H4 % pathways RA T0	H5 % pathways RA T0	H6 % pathways RA T0	Pathway % pathways RA T0		H1 % pathways RA T3	H2 % pathways RA T3	H3 % pathways RA T3	H4 % pathways RA T3	H5 % pathways RA T3	H6 % pathways RA T3	Pathway % pathways RA T3		H1 p(RA T0 vs T3) †	H2 p(RA T0 vs T3) †	H3 p(RA T0 vs T3) †	H4 p(RA T0 vs T3) †	H5 p(RA T0 vs T3) †	H6 p(RA T0 vs T3) †	Pathway p(RA T0 vs T3) †		H1 RA log(T3/T0;2)	H2 RA log(T3/T0;2)	H3 RA log(T3/T0;2)	H4 RA log(T3/T0;2)	H5 RA log(T3/T0;2)	H6 RA log(T3/T0;2)	Pathway RA log(T3/T0;2)		H1	H2
20	20	20	20	20	20	20		20	20	20	20	20	20	20		10.8114	19.3785	19.3785	19.3785	19.3785	19.3785	14.9742		13.8009	24.4823	24.4823	24.4823	24.4823	24.4823	23.4874		3.60802	3.80183	3.80183	3.80183	3.80183	3.80183	0.85364		0.352203	0.337279	0.337279	0.337279	0.337279	0.337279	0.649407		Activation-Inactivation-Interconversion	Activation
						100								100								22.779								29.6644								3.04669								0.381027
						100								100								0.495273								1.59828								0.767422								1.69022			Interconversion
100	100	100	80	80	80	66.6667		100	100	100	100	100	100	93.3333		8.30323	0.807918	1.58662	1.58662	1.58662	1.58662	2.37787		10.4652	2.82412	5.58287	5.58287	5.58287	5.58287	7.87603		3.27961	0.0162109	0.0186239	0.0186239	0.0186239	0.0186239	0.00473976		0.333861	1.80552	1.81505	1.81505	1.81505	1.81505	1.7278		Biosynthesis	Other-biosynthesis
						80								100								2.38199								8.87259								0.0837459								1.89719
		100	46.6667	46.6667	46.6667	46.6667				100	93.3333	93.3333	93.3333	93.3333				0.0237633	0.0237633	0.0237633	0.0237633	0.0472133				0.0762667	0.0762667	0.0762667	0.0762667	0.1512				0.670952	0.670952	0.670952	0.670952	0.703523				1.68232	1.68232	1.68232	1.68232	1.67919
	100	100	100	100	100	100			100	100	100	100	100	100			1.72797	2.91382	2.91382	2.91382	2.91382	18.384			2.29183	4.76026	4.76026	4.76026	4.76026	31.0733			0.768648	0.0406264	0.0406264	0.0406264	0.0406264	0.0337633			0.407423	0.708127	0.708127	0.708127	0.708127	0.757229			SECONDARY-METABOLITE-BIOSYNTHESIS
		100	100	100	100	100				100	100	100	100	93.3333				2.79095	4.18642	8.33535	8.33535	8.33535				5.6135	8.42026	16.4593	16.4593	16.4593				0.229102	0.229102	0.232655	0.232655	0.232655				1.00815	1.00815	0.981592	0.981592	0.981592
				13.3333	13.3333	13.3333						26.6667	26.6667	26.6667						0.0375	0.0375	0.0375						0.38118	0.38118	0.38118						1.05855	1.05855	1.05855						3.34551	3.34551	3.34551
		100	100	100	100	93.3333				100	100	100	100	100				0.0406983	0.0406983	0.0406983	0.0406983	0.129033				0.2201	0.2201	0.2201	0.2201	0.666707				3.00937	3.00937	3.00937	3.00937	0.949825				2.43512	2.43512	2.43512	2.43512	2.36931
			20	20	20	20					6.66667	6.66667	6.66667	6.66667					0.0734911	0.0944095	0.110096	0.660573					0.233333	0.299936	0.349712	2.09806					2.67289	2.67096	2.67815	2.68048					1.66675	1.66765	1.66741	1.66727
					93.3333	0							93.3333	6.66667							0.645067	0.72542							0.39073	0.151653							2.50254	0.397577							-0.723276	-2.25804
						100								100								0.60072								2.35591								1.07899								1.97152
			100	100	100	100					100	100	100	100					0.0571333	0.0571333	0.0571333	0.100327					0.0171367	0.0171367	0.0171367	0.0292467					0.25412	0.25412	0.25412	0.745145					-1.73725	-1.73725	-1.73725	-1.77836
	100	100	100	100	100	86.6667			100	100	100	100	100	100			7.29422	8.32443	15.37	15.37	15.37	15.37			9.38246	11.2673	27.963	27.963	27.963	27.963			2.37592	1.09536	0.120906	0.120906	0.120906	0.120906			0.363212	0.436719	0.863401	0.863401	0.863401	0.863401			Lipid-Biosynthesis
			100	100	100	100					100	100	100	100					1.80762	1.80762	1.80762	4.69365					3.68103	3.68103	3.68103	10.9373					0.194424	0.194424	0.194424	0.0743558					1.02601	1.02601	1.02601	1.22047
						100								100								0.7261								0.101727								0.508224								-2.83547
						100								100								18.9356								25.5102								4.54962								0.429975
						80								100								0.423387								0.237653								2.88931								-0.833117
						6.66667								13.3333								0.474287								1.5938								4.58025								1.74864
		100	100	100	100	100				100	100	100	100	100				8.06858	18.3257	18.3257	18.3257	18.3257				10.2641	26.6418	26.6418	26.6418	26.6418				3.68253	0.240412	0.240412	0.240412	0.240412				0.347219	0.539826	0.539826	0.539826	0.539826
			100	6.66667	6.66667	6.66667					100	13.3333	13.3333	13.3333					4.62527	0.15544	0.15544	0.15544					6.09541	0.779667	0.779667	0.779667					1.54523	0.575651	0.575651	0.575651					0.398186	2.3265	2.3265	2.3265
				100	100	100						100	100	100						7.25303	7.25303	21.3203						9.48908	9.48908	28.2305						0.86193	0.86193	0.616913						0.387683	0.387683	0.405029
				100	100	100						100	100	100						10.1592	10.1592	9.23505						14.059	14.059	15.4366						1.16623	1.16623	0.711954						0.468709	0.468709	0.741166
			0	0	0	0					20	20	20	20					14.8413	14.8413	14.8413	14.8413					19.4644	19.4644	19.4644	19.4644					2.46003	2.46003	2.46003	2.46003					0.391221	0.391221	0.391221	0.391221
						100								100								24.1258								34.0292								0.291111								0.496192
						80								100								0.791247								3.17336								1.20437								2.00381
						100								100								19.8802								28.0734								2.88644								0.49787
	100	100	100	100	100	100			100	100	100	100	100	100			8.84094	6.85559	6.85559	6.85559	6.85559	5.03123			11.5316	13.5609	13.5609	13.5609	13.5609	13.1601			2.87826	1.44204	1.44204	1.44204	1.44204	0.0639432			0.38332	0.984095	0.984095	0.984095	0.984095	1.38718			Cofactor-Biosynthesis
						100								100								8.88703								21.2072								0.133992								1.25478
		100	100	100	100	100				100	100	100	100	100				4.86889	2.6402	2.6402	2.6402	5.27891				8.72368	6.99017	6.99017	6.99017	13.97				1.94619	0.131775	0.131775	0.131775	0.13178				0.841345	1.40468	1.40468	1.40468	1.40403
			100	100	100	100					100	100	100	100					2.22593	2.22593	2.22593	2.22593					5.0687	5.0687	5.0687	5.0687					1.28524	1.28524	1.28524	1.28524					1.18721	1.18721	1.18721	1.18721
			100	100	100	100					100	100	100	100					6.5618	5.41547	5.41547	10.8305					13.0029	11.3177	11.3177	22.6274					1.40672	0.228755	0.228755	0.229068					0.986671	1.06343	1.06343	1.06297
				100	100	100						100	100	100						7.70812	7.70812	7.70812						14.6881	14.6881	14.6881						3.8386	3.8386	3.8386						0.930195	0.930195	0.930195
				100	100	100						100	100	100						7.70812	7.70812	7.70812						14.6881	14.6881	14.6881						3.8386	3.8386	3.8386						0.930195	0.930195	0.930195
			100	100	100	100					100	100	100	100					6.52831	6.52831	6.52831	19.6704					10.5208	10.5208	10.5208	30.951					3.88927	3.88927	3.88927	0.324137					0.68846	0.68846	0.68846	0.653961
		100	100	100	100	100				100	100	100	100	100				31.0065	31.0065	31.0065	31.0065	31.0065				38.4715	38.4715	38.4715	38.4715	38.4715				2.10823	2.10823	2.10823	2.10823	2.10823				0.31122	0.31122	0.31122	0.31122	0.31122
		100	100	100	100	66.6667				100	100	100	100	53.3333				13.2856	5.03074	5.03074	5.03074	10.0615				16.8264	10.8143	10.8143	10.8143	21.6285				2.21608	0.0211473	0.0211473	0.0211473	0.0211473				0.340861	1.10409	1.10409	1.10409	1.10409
			100	100	100	100					100	100	100	100					10.9016	10.9016	10.9016	21.5834					15.2389	15.2389	15.2389	30.2321					0.323635	0.323635	0.323635	0.340237					0.483218	0.483218	0.483218	0.486158
			26.6667	26.6667	26.6667	26.6667					20	20	20	20					20.3766	29.5327	29.5327	28.2715					26.2057	38.0145	38.0145	39.6897					1.43649	0.900346	0.900346	0.119734					0.362969	0.364239	0.364239	0.489415
						100								100								27.1941								35.979								0.338448								0.40386
						100								100								20.525								28.7008								1.39935								0.483709
						100								100								36.4748								43.4882								3.15397								0.253725
						80								100								35.198								42.2149								4.94759								0.262261
				80	80	80						100	100	100						5.43554	5.43554	10.6828						8.53183	8.53183	16.8528						0.995495	0.995495	1.04411						0.65043	0.65043	0.657704
			100	100	100	100					100	100	100	100					15.0142	18.7564	18.7564	22.3439					18.8209	25.1609	25.1609	35.2938					1.62565	0.582208	0.582208	0.0765174					0.32601	0.423799	0.423799	0.659533
						100								100								27.0938								37.6395								0.442054								0.474284
				100	100	100						100	100	100						34.2141	34.2141	34.2141						42.8855	42.8855	42.8855						1.59148	1.59148	1.59148						0.325899	0.325899	0.325899
				100	100	100						100	100	100						9.54331	9.54331	16.8065						12.551	12.551	24.1059						3.65344	3.65344	0.877357						0.395243	0.395243	0.520371
						6.66667								20								0.94074								4.06015								0.835946								2.10966
						60								80								34.7624								43.6024								1.57715								0.326881
			93.3333	93.3333	93.3333	66.6667					100	100	100	93.3333					10.6643	10.6643	10.6643	17.7394					14.2648	14.2648	14.2648	25.7816					3.56929	3.56929	3.56929	0.933772					0.41967	0.41967	0.41967	0.539385
						0								6.66667								17.9852								26.5473								0.968658								0.561755
						66.6667								80								0.247913								1.43006								4.70025								2.52817
						6.66667								13.3333								6.68478								3.30034								4.70181								-1.01827
					6.66667	6.66667							13.3333	13.3333							0.17073	0.126133							0.829873	0.721987							1.74455	4.56353							2.28117	2.51702
					100	100							100	100							2.24212	2.24212							0.0917267	0.0917267							3.34813	3.34813							-4.61138	-4.61138
					80	80							100	100							19.8943	21.8444							25.8834	29.433							3.84422	1.58738							0.37967	0.430171
						100								100								19.7413								25.5164								4.41368								0.370209
						6.66667								6.66667								19.7413								25.5164								4.41368								0.370209
						20								20								19.7413								25.5164								4.41368								0.370209
						6.66667								20								19.5216								25.2713								4.51586								0.372427
						0								13.3333								19.5216								25.2713								4.51586								0.372427
						0								6.66667								19.5216								25.2713								4.51586								0.372427
						0								6.66667								19.5216								25.2713								4.51586								0.372427
						80								86.6667								4.09694								2.00257								4.27308								-1.03269
						0								0								24.425								32.4999								1.49679								0.412073
		86.6667	86.6667	86.6667	86.6667	13.3333				100	100	100	100	33.3333				0.9646	0.9646	0.9646	0.9646	0.9646				3.32864	3.32864	3.32864	3.32864	3.32864				3.88906	3.88906	3.88906	3.88906	3.88906				1.78693	1.78693	1.78693	1.78693	1.78693
		93.3333	73.3333	73.3333	73.3333	73.3333				100	66.6667	66.6667	66.6667	66.6667				4.65387	4.65387	4.65387	4.65387	0.55524				5.84018	5.84018	5.84018	5.84018	2.72145				4.50444	4.50444	4.50444	4.50444	0.189671				0.327583	0.327583	0.327583	0.327583	2.29319
						100								86.6667								0.69448								3.01035								0.883379								2.11592
						0								0								6.95302								8.69191								2.20043								0.322034
		100	100	100	100	100				100	100	100	100	100				3.6325	3.6325	3.6325	3.6325	1.65342				5.17414	5.17414	5.17414	5.17414	4.91601				4.70827	4.70827	4.70827	4.70827	0.910134				0.510357	0.510357	0.510357	0.510357	1.57203
						60								93.3333								2.28291								5.43432								3.53241								1.25122
						100								100								15.0022								19.9528								4.61706								0.411417
						100								100								6.79256								16.4921								0.589196								1.27975
						60								93.3333								1.71822								4.25344								2.54638								1.30772
						100								100								3.16302								1.00134								3.46038								-1.65937
			100	100	100	100					100	100	100	100					8.32619	8.32619	8.32619	8.32619					5.03363	5.03363	5.03363	5.03363					1.4755	1.4755	1.4755	1.4755					-0.726057	-0.726057	-0.726057	-0.726057
						100								100								3.70429								12.6989								0.580781								1.77743
				100	100	100						100	100	100						0.0387267	0.0387267	0.0387267						0.16794	0.16794	0.16794						1.42814	1.42814	1.42814						2.11655	2.11655	2.11655
	100	100	100	100	100	100			100	100	100	100	100	100			3.37505	0.978887	2.10003	2.10003	2.10003	5.57263			4.41483	3.65484	7.2884	7.2884	7.2884	18.5609			3.25845	0.107559	0.0116373	0.0116373	0.0116373	0.00896465			0.387449	1.9006	1.79519	1.79519	1.79519	1.73583			Cell-Structure-Biosynthesis
						100								100								0.657767								2.89516								0.93536								2.138
			80	80	80						100	100	100						0.185469	0.185469	0.185469						0.674829	0.674829	0.674829						1.48857	1.48857	1.48857						1.86334	1.86334	1.86334
			100	100	100	100					100	100	100	100					0.4873	0.4873	0.4873	0.957327					2.67452	2.67452	2.67452	5.29583					3.65094	3.65094	3.65094	3.77708					2.4564	2.4564	2.4564	2.46777
			100	100	100	100					100	100	100	100					6.06498	6.06498	6.06498	6.06498					10.8171	10.8171	10.8171	10.8171					0.121898	0.121898	0.121898	0.121898					0.834739	0.834739	0.834739	0.834739
			100	100	100	100					100	100	100	100					0.314072	0.314072	0.314072	0.427693					0.033385	0.033385	0.033385	0.0341933					0.275094	0.275094	0.275094	0.235941					-3.23382	-3.23382	-3.23382	-3.64479
						100								100								0.437313								0.0634								0.319666								-2.78611
						100								100								0.3912								0.0358667								0.41231								-3.44719
						93.3333								100								14.3966								7.24373								0.252924								-0.990927
	100	93.3333	93.3333	93.3333	93.3333	80			100	100	100	100	100	100			14.6229	7.93276	10.7316	9.50612	9.50612	9.50612			18.5569	13.4	19.7515	19.0107	19.0107	19.0107			3.497	0.554182	0.601793	0.39482	0.39482	0.39482			0.343721	0.75634	0.880103	0.999883	0.999883	0.999883			Nucleotide-Biosynthesis
				93.3333	93.3333	80						100	100	100						11.957	11.957	11.957						20.4923	20.4923	20.4923						1.55214	1.55214	1.55214						0.777229	0.777229	0.777229
				93.3333	93.3333	80						100	100	100						9.50612	9.50612	9.50612						19.0107	19.0107	19.0107						0.39482	0.39482	0.39482						0.999883	0.999883	0.999883
				93.3333	93.3333	80						100	100	100						11.957	11.957	11.957						20.4923	20.4923	20.4923						1.55214	1.55214	1.55214						0.777229	0.777229	0.777229
			100	100	100	6.66667					100	100	100	20					5.69373	5.69373	5.69373	13.5781					8.31883	8.31883	8.31883	23.2119					0.714904	0.714904	0.714904	0.155263					0.547007	0.547007	0.547007	0.773588
						40								60								2.6492								5.36753								2.39741								1.0187
						33.3333								53.3333								4.76279								7.14012								3.49103								0.58414
						80								100								7.00793								5.34947								4.77457								-0.389591
		100	100	100	100	100				100	100	100	100	100				14.5895	12.1372	12.1372	12.1372	21.6169				18.7155	16.5812	16.5812	16.5812	30.1178				2.73682	1.49085	1.49085	1.49085	0.385502				0.359307	0.450105	0.450105	0.450105	0.478455
						100								100								23.9692								33.7713								0.456747								0.494612
						100								100								0.465053								2.33287								0.572683								2.32664
						100								100								7.66479								15.9656								0.667236								1.05865
						53.3333								60								11.961								18.7696								0.98946								0.650057
						6.66667								13.3333								2.48791								4.26969								2.55692								0.779194
					86.6667	86.6667							93.3333	93.3333							27.6657	27.6657							36.624	36.624							0.83807	0.83807							0.404693	0.404693
				100	100	100						100	100	100						21.1966	29.565	23.6919						25.8579	37.8954	31.9295						4.03527	1.36721	0.721439						0.286769	0.358134	0.430492
						100								100								35.438								43.8613								2.29036								0.307653
						100								100								27.5442								35.3753								1.54386								0.360996
				100	100	100						100	100	100						18.6047	18.6047	0.92568						22.9814	22.9814	4.01592						3.23186	3.23186	0.878307						0.304802	0.304802	2.11715
						93.3333								100								32.9162								40.0297								4.06603								0.282273
						40								66.6667								3.45781								11.2281								0.450784								1.69918
						53.3333								93.3333								0.924093								4.00558								0.894095								2.1159
	100	100	100	100	100	100			100	100	100	100	100	100			14.2885	11.1037	5.31844	5.31844	5.31844	14.8427			17.156	14.3667	9.85376	9.85376	9.85376	29.9641			4.4066	0.975834	0.0232862	0.0232862	0.0232862	0.0223477			0.26385	0.371684	0.889671	0.889671	0.889671	1.01348			Amino-Acid-Biosynthesis
						100								100								0.00258								0.0175733								3.56594								2.76794
						100								100								6.33299								8.80546								3.66019								0.475512
			100	26.6667	26.6667	26.6667					100	20	20	20					10.582	10.582	10.582	1.30221					13.2857	13.2857	13.2857	3.47067					3.16035	3.16035	3.16035	4.57477					0.328252	0.328252	0.328252	1.41425
		100	100	100	100	100				100	100	100	100	100				0.27095	0.27095	0.27095	0.27095	0.146427				0.41287	0.41287	0.41287	0.41287	0.383453				4.22784	4.22784	4.22784	4.22784	2.61204				0.607661	0.607661	0.607661	0.607661	1.38887
			100	100	100	100					100	100	100	100					12.9853	12.9853	12.9853	13.1445					18.6302	18.6302	18.6302	27.2497					0.21549	0.21549	0.21549	0.00787483					0.520766	0.520766	0.520766	1.05178
						100								100								31.2524								40.8687								1.0598								0.387033
						100								100								1.88827								0.747293								3.57096								-1.33732
			0	0	0	0					0	0	0	0					18.7105	18.7105	18.7105	22.1291					25.1116	25.1116	25.1116	36.9841					1.24468	1.24468	1.24468	0.076592					0.424511	0.424511	0.424511	0.740962
						100								100								3.01808								6.68572								4.12738								1.14745
			100	100	100	100					100	100	100	100					9.96077	9.96077	9.96077	1.09049					12.3605	12.3605	12.3605	3.10182					1.73187	1.73187	1.73187	2.78042					0.311412	0.311412	0.311412	1.50813
						100								100								1.16471								3.31397								2.79346								1.50859
			100	100	100	100					100	100	100	100					29.4112	29.4112	29.4112	29.4112					37.4643	37.4643	37.4643	37.4643					2.64116	2.64116	2.64116	2.64116					0.349152	0.349152	0.349152	0.349152
			100	100	100						100	100	100						18.3605	18.3605	18.3605						23.4646	23.4646	23.4646						3.72265	3.72265	3.72265						0.353877	0.353877	0.353877
			0	0	0	0					0	0	0	0					18.6758	18.6758	18.6758	37.3515					22.397	22.397	22.397	44.7938					4.36869	4.36869	4.36869	4.36893					0.262136	0.262136	0.262136	0.262132
			100	100	100	100					100	100	100	93.3333					33.4513	33.4513	33.4513	33.4513					40.0036	40.0036	40.0036	40.0036					4.85688	4.85688	4.85688	4.85688					0.258067	0.258067	0.258067	0.258067
			100	100	100	100					100	100	100	100					20.9989	20.9989	20.9989	9.81333					25.3883	25.3883	25.3883	17.6593					4.91052	4.91052	4.91052	0.163041					0.27385	0.27385	0.27385	0.847612
						100								100								0.977613								2.05469								1.31058								1.07159
						100								100								11.3244								18.729								1.37064								0.725842
				100	100	100						100	100	100						1.59362	4.65465	4.65465						3.70815	10.5987	10.5987						0.0356445	0.0329191	0.0329191						1.21839	1.18715	1.18715
						100								100								0.49914								2.189								4.77152								2.13276
						100								100								29.7141								35.7146								3.51358								0.265366
						0								13.3333								0.5055								0.0788								0.221257								-2.68144
						100								100								0.512013								0.136847								1.02693								-1.90362
						100								100								0.767007								0.119867								0.105224								-2.67781
						100								100								1.31209								4.85502								2.32828								1.88761
		100	100	100	100	100				100	100	100	100	100				6.07643	5.32448	3.85131	3.85131	7.46706				8.07296	7.60417	7.29335	7.29335	21.7157				2.50665	1.43854	0.194277	0.194277	0.00854497				0.409873	0.514149	0.921232	0.921232	1.54013			Carbohydrates-Biosynthesis
						100								100								0.87456								3.6254								0.00897112								2.05151
				100	100	60						100	100	66.6667						0.956473	0.956473	0.956473						4.07276	4.07276	4.07276						0.853076	0.853076	0.853076						2.09021	2.09021	2.09021
				100	100	100						100	100	100						0.0024	0.0024	0.00828						0.0927733	0.0927733	0.35996						1.82051	1.82051	1.77948						5.2726	5.2726	5.44206
				86.6667	86.6667	80						100	100	100						5.10129	5.10129	0.925653						6.33502	6.33502	4.01685						2.03616	2.03616	0.878112						0.312487	0.312487	2.11752
				6.66667	6.66667	6.66667						6.66667	6.66667	6.66667						10.5027	7.37313	3.37672						13.8768	11.7334	11.1132						3.29374	0.648544	0.0448613						0.401903	0.670266	1.71858
						100								93.3333								6.60793								15.7516								0.196531								1.25322
						100								73.3333								2.69599								10.0856								1.10049								1.90341
						100								46.6667								35.4458								43.9177								2.14555								0.309191
				100	100	60						100	100	86.6667						2.69052	2.92668	2.92668						5.06781	10.2897	10.2897						4.34916	0.277085	0.277085						0.91348	1.81387	1.81387
			80	80	80	80					100	100	100	100					26.6028	26.6028	26.6028	26.6028					31.7961	31.7961	31.7961	31.7961					4.59271	4.59271	4.59271	4.59271					0.257272	0.257272	0.257272	0.257272
						100								100								3.09957								4.60658								1.65889								0.571626
						100								100								5.95316								11.8998								2.00854								0.999211
						100								100								2.3983								1.08755								1.3065								-1.14093
			13.3333	13.3333	13.3333	13.3333					26.6667	26.6667	26.6667	26.6667					0.44708	0.44708	0.44708	0.44708					1.97661	1.97661	1.97661	1.97661					2.74054	2.74054	2.74054	2.74054					2.14443	2.14443	2.14443	2.14443
				93.3333	93.3333	93.3333						100	100	100						0.956337	0.956337	0.34204						2.30299	2.30299	0.05292						2.47716	2.47716	0.22775						1.26792	1.26792	-2.69228
						100								100								1.57063								4.55307								1.46545								1.53549
						100								100								8.28287								2.43516								0.289824								-1.76611
		0	0	0	0	0				0	0	0	0	0				1.12894	1.12894	1.12894	1.12894	2.5286				2.16317	2.16317	2.16317	2.16317	6.85368				1.36516	1.36516	1.36516	1.36516	2.34511				0.938175	0.938175	0.938175	0.938175	1.43854			Polyamine-Biosynthesis
						53.3333								73.3333								1.97123								4.59432								2.35536								1.22075
		100	100	0	0	0				100	100	0	0	0				5.0676	5.0676	5.0676	5.0676	1.17457				7.78719	7.78719	7.78719	7.78719	4.20119				2.07494	2.07494	2.07494	2.07494	0.89824				0.6198	0.6198	0.6198	0.6198	1.83867
						100								100								9.00015								13.1345								4.39614								0.545346
		100	100	13.3333	13.3333	13.3333				100	100	33.3333	33.3333	33.3333				2.27296	2.27296	2.27296	2.27296	0.38636				1.27953	1.27953	1.27953	1.27953	0.06088				3.21469	3.21469	3.21469	3.21469	0.458609				-0.828951	-0.828951	-0.828951	-0.828951	-2.66591
						33.3333								80								8.45819								4.16228								0.783274								-1.02298
			100	40	40	13.3333					100	53.3333	53.3333	26.6667					0.105165	0.105165	0.105165	0.29756					0.504233	0.504233	0.504233	1.54161					1.95868	1.95868	1.95868	1.23227					2.26144	2.26144	2.26144	2.37318			HORMONE-SYN
						100								100								0.0173933								0.0707667								3.34553								2.02454
		100	100	100	100	100				100	100	100	100	100				0.531807	0.531807	0.531807	0.531807	0.531807				0.115033	0.115033	0.115033	0.115033	0.115033				0.0697304	0.0697304	0.0697304	0.0697304	0.0697304				-2.20885	-2.20885	-2.20885	-2.20885	-2.20885			AROMATIC-COMPOUNDS-BIOSYN
		100	100	100	100	100				100	100	100	100	100				0.23435	0.23435	0.23435	0.23435	0.4687				1.1756	1.1756	1.1756	1.1756	2.35118				0.553128	0.553128	0.553128	0.553128	0.553181				2.32666	2.32666	2.32666	2.32666	2.32665
						100								100								0.1412								0.45164								0.722396								1.67743
						100								100								7.33333e-05								0.00277333								2.51596								5.24101			Storage-Compounds-Biosynthesis
100	86.6667	80	80	80	80	80		100	100	100	100	100	100	100		3.58476	7.15444	3.83069	3.83069	3.83069	3.83069	9.06255		4.60322	9.91117	6.08633	6.08633	6.08633	6.08633	15.9587		3.97082	0.601207	0.485865	0.485865	0.485865	0.485865	0.17359		0.360769	0.470217	0.667968	0.667968	0.667968	0.667968	0.816359		Degradation	Aldehyde-Degradation
		80	80	80	80	80				100	100	100	100	100				15.7172	15.7172	15.7172	15.7172	28.0857				20.6038	20.6038	20.6038	20.6038	38.8677				1.30542	1.30542	1.30542	1.30542	0.355769				0.39057	0.39057	0.39057	0.39057	0.468733
	100	100	100	100	100	100			100	100	100	100	100	100			0.862273	0.862273	0.862273	0.862273	0.862273	0.862273			3.52751	3.52751	3.52751	3.52751	3.52751	3.52751			0.828595	0.828595	0.828595	0.828595	0.828595	0.828595			2.03243	2.03243	2.03243	2.03243	2.03243	2.03243			Polymer-Degradation
	100	100	100	100	100	100			100	100	100	100	100	100			0.470934	1.63233	1.63233	1.63233	1.63233	4.58118			0.763515	3.02426	3.02426	3.02426	3.02426	8.47803			1.94006	0.323087	0.323087	0.323087	0.323087	0.314887			0.697133	0.889646	0.889646	0.889646	0.889646	0.888009			AROMATIC-COMPOUNDS-DEGRADATION
		100	100	100	100	100				100	100	100	100	100				0.0582233	0.115933	0.115933	0.115933	0.115933				0.288463	0.57512	0.57512	0.57512	0.57512				0.580164	0.589724	0.589724	0.589724	0.589724				2.30872	2.31057	2.31057	2.31057	2.31057
		100	100	100	100	93.3333				100	100	100	100	100				0.2138	0.2138	0.2138	0.2138	0.427507				1.04827	1.04827	1.04827	1.04827	2.09638				0.60183	0.60183	0.60183	0.60183	0.602039				2.29367	2.29367	2.29367	2.29367	2.29388
		0	0	0	0	0				0	0	0	0	0				0.174393	0.174393	0.174393	0.174393	0.461433				0.881449	0.881449	0.881449	0.881449	2.31257				0.942802	0.942802	0.942802	0.942802	0.561927				2.33753	2.33753	2.33753	2.33753	2.3253
		40	40	40	40	40				60	60	60	60	60				0.72158	0.72158	0.72158	0.72158	0.396527				1.54266	1.54266	1.54266	1.54266	1.9771				1.08977	1.08977	1.08977	1.08977	0.611158				1.09619	1.09619	1.09619	1.09619	2.3179
						80								100								1.16803								4.41749								0.691777								1.91915
						66.6667								60								0.00472								0.000246667								4.39174								-4.25815
		46.6667	20	20	20	13.3333				73.3333	33.3333	33.3333	33.3333	20				0.397665	0.187357	0.187357	0.187357	0.216767				0.94591	0.81598	0.81598	0.81598	0.924773				1.1103	0.507759	0.507759	0.507759	0.416568				1.25015	2.12275	2.12275	2.12275	2.09296
						20								20								0.157947								0.707187								1.91732								2.16265
			20	20	20	20					20	20	20	20					1.12859	1.12859	1.12859	0.981727					2.32996	2.32996	2.32996	2.24079					2.08008	2.08008	2.08008	1.24755					1.04578	1.04578	1.04578	1.19061
						6.66667								20								1.27546								2.41913								3.90881								0.923469
		46.6667	6.66667	6.66667	6.66667	6.66667				66.6667	6.66667	6.66667	6.66667	6.66667				0.00577333	0.00577333	0.00577333	0.00577333	0.00577333				0.03296	0.03296	0.03296	0.03296	0.03296				2.61179	2.61179	2.61179	2.61179	2.61179				2.51324	2.51324	2.51324	2.51324	2.51324
	100	100	86.6667	86.6667	86.6667	86.6667			100	100	100	100	100	100			5.03829	6.64119	2.95532	2.95532	2.95532	2.95532			6.66142	9.13807	6.78666	6.78666	6.78666	6.78666			2.12399	1.35328	0.0193393	0.0193393	0.0193393	0.0193393			0.402894	0.460449	1.19939	1.19939	1.19939	1.19939			Carbohydrates-Degradation
			60	60	60	60					93.3333	93.3333	93.3333	93.3333					1.82369	1.82369	1.82369	5.3696					5.00199	5.00199	5.00199	14.6054					0.0526797	0.0526797	0.0526797	0.0606717					1.45564	1.45564	1.45564	1.44362
						33.3333								46.6667								0.101173								0.398913								0.274729								1.97925
			46.6667	46.6667	46.6667	46.6667					80	80	80	80					7.7853	7.7853	7.7853	2.47354					14.1015	14.1015	14.1015	9.01092					0.299214	0.299214	0.299214	0.642507					0.857025	0.857025	0.857025	1.8651
						100								100								13.0971								19.1921								1.81685								0.55127
			100	100	100	100					100	100	100	100					15.8106	15.8106	15.8106	15.8106					23.4217	23.4217	23.4217	23.4217					0.357488	0.357488	0.357488	0.357488					0.566956	0.566956	0.566956	0.566956
			0	0	0	0					6.66667	6.66667	6.66667	6.66667					7.14328	7.14328	7.14328	14.2825					10.1174	10.1174	10.1174	20.2315					1.47943	1.47943	1.47943	1.47928					0.502178	0.502178	0.502178	0.502351
			100	100	100	100					100	100	100	100					2.82653	2.82653	2.82653	3.62004					5.07204	5.07204	5.07204	11.0606					2.01152	2.01152	2.01152	0.0366342					0.843534	0.843534	0.843534	1.61135
			100	100	100	100					100	100	100	100					8.40576	8.40576	8.40576	4.8583					10.7994	10.7994	10.7994	15.1297					2.82316	2.82316	2.82316	0.0060668					0.361498	0.361498	0.361498	1.63886
						0								6.66667								2.92653								6.61133								0.589337								1.17575
						100								100								0.462853								2.00737								0.878244								2.11668
						93.3333								86.6667								32.2423								41.1866								1.21504								0.353222
						100								100								0.12904								0.922553								1.5677								2.83781
						66.6667								60								28.3297								37.8719								1.63511								0.418812
			100	100	100	100					100	100	100	100					1.90219	1.90219	1.90219	1.58872					3.40431	3.40431	3.40431	4.69555					4.0057	4.0057	4.0057	0.930651					0.839704	0.839704	0.839704	1.56343
						100								100								1.43377								4.41026								1.4197								1.62105
						0								0								0.308553								1.32538								0.963149								2.10281
			100	100	100	13.3333					100	100	100	40					1.57095	1.57095	1.57095	3.14187					4.512	4.512	4.512	9.02397					0.0607124	0.0607124	0.0607124	0.060708					1.52213	1.52213	1.52213	1.52214
			100	100	100	100					100	100	100	100					1.85806	1.85806	1.85806	3.98104					0.993064	0.993064	0.993064	2.42606					0.364266	0.364266	0.364266	0.933833					-0.90384	-0.90384	-0.90384	-0.71453
						100								100								1.38395								0.50148								0.975104								-1.46452
						86.6667								80								0.2092								0.0516533								1.89881								-2.01795
			100	100	100	100					100	100	100	100					2.01706	2.01706	2.01706	5.67762					3.63755	3.63755	3.63755	8.97978					2.06433	2.06433	2.06433	2.92286					0.850713	0.850713	0.850713	0.661394
						100								100								0.37352								1.93253								2.93007								2.37123
			100	100	100	100					100	100	100	100					0.551832	0.551832	0.551832	0.0503667					1.16092	1.16092	1.16092	0.445267					3.26008	3.26008	3.26008	2.43451					1.07296	1.07296	1.07296	3.14413
						100								100								0.3883								1.27226								2.91838								1.71215
						100								100								1.42929								2.7215								4.90173								0.9291
						100								100								0.50092								1.11064								1.82585								1.14874
						100								100								0.333953								0.74042								1.82618								1.1487
						93.3333								100								1.95863								1.27231								2.13703								-0.622396
						100								100								0.506947								2.68543								4.30385								2.40525
						100								100								0.00550667								0.239693								1.78662								5.44387
	100	100	100	100	100	100			100	100	100	100	100	100			1.74075	0.46888	0.46888	0.46888	0.46888	0.800873			2.55107	2.64986	2.64986	2.64986	2.64986	4.54233			2.45619	1.90177	1.90177	1.90177	1.90177	1.94511			0.551397	2.49863	2.49863	2.49863	2.49863	2.50379			SECONDARY-METABOLITE-DEGRADATION
						6.66667								13.3333								0.136887								0.757393								3.43821								2.46806
		100	86.6667	86.6667	86.6667	86.6667				100	100	100	100	100				3.06791	0.143307	0.143307	0.143307	0.143307				4.23397	0.650193	0.650193	0.650193	0.650193				3.2312	3.86552	3.86552	3.86552	3.86552				0.464754	2.18176	2.18176	2.18176	2.18176
			93.3333	93.3333	93.3333	86.6667					100	100	100	86.6667					9.53839	9.53839	9.53839	9.53839					14.1428	14.1428	14.1428	14.1428					4.54385	4.54385	4.54385	4.54385					0.568249	0.568249	0.568249	0.568249
				93.3333	93.3333	40						100	100	13.3333						0.0163867	0.0163867	0.0163867						0.118947	0.118947	0.118947						0.696143	0.696143	0.696143						2.85972	2.85972	2.85972
						100								100								0.0122933								0.0892067								0.696295								2.85928
						100								100								0.04134								0.39356								0.843301								3.25097
						100								100								0.242813								1.08458								1.11404								2.15922
						80								93.3333								6.96789								11.5712								4.28811								0.731742
		100	100	100	100	100				100	100	100	100	100				0.00153667	0.00202222	0.00303333	0.00303333	0.00606				0.01236	0.01648	0.02468	0.02468	0.04936				4.7665	4.73251	4.76632	4.76632	4.76349				3.0078	3.0267	3.02437	3.02437	3.02595
	100								100								0.0835533								0.302687								3.28269								1.85706								COFACTOR-DEGRADATION
	100	100	100	100	100	20			100	100	100	100	100	13.3333			3.19864	0.45126	0.45126	0.45126	0.45126	0.45126			4.41656	1.95454	1.95454	1.95454	1.95454	1.95454			3.63217	1.79802	1.79802	1.79802	1.79802	1.79802			0.465464	2.1148	2.1148	2.1148	2.1148	2.1148			CARBOXYLATES-DEG
		100	100	100	100	6.66667				100	100	100	100	20				3.56604	3.56604	3.56604	3.56604	5.5177				6.25367	6.25367	6.25367	6.25367	9.90786				2.07141	2.07141	2.07141	2.07141	2.83226				0.810382	0.810382	0.810382	0.810382	0.844506
		100	100	100	100	20				100	100	100	100	40				4.56527	2.98853	2.98853	2.98853	2.80169				6.38549	4.75301	4.75301	4.75301	6.68734				3.5226	0.678383	0.678383	0.678383	0.429024				0.484097	0.669403	0.669403	0.669403	1.25513
						100								100								9.53707								14.0921								2.98713								0.563268
			0	0	0	0					0	0	0	0					2.61879	2.61879	2.61879	0.372387					4.41369	4.41369	4.41369	1.42201					2.44681	2.44681	2.44681	0.600456					0.753086	0.753086	0.753086	1.93305
						100								100								4.86519								7.40538								3.91114								0.606077
			100	100	100	100					100	100	100	100					2.31718	2.31718	2.31718	0.168733					3.31786	3.31786	3.31786	0.79632					4.91154	4.91154	4.91154	0.557472					0.517885	0.517885	0.517885	2.2386
		100	100	100	100	80				100	100	100	100	86.6667				2.56644	0.39467	0.39467	0.39467	0.763533				4.06499	1.61441	1.61441	1.61441	3.18615				3.88374	4.92784	4.92784	4.92784	4.99506				0.663483	2.03229	2.03229	2.03229	2.06105
			80	80	80	73.3333					100	100	100	100					8.39703	8.39703	8.39703	1.32205					10.7617	10.7617	10.7617	7.69929					2.38053	2.38053	2.38053	0.388788					0.357948	0.357948	0.357948	2.54194
						100								100								35.0872								44.8675								0.58715								0.354729
						6.66667								0								3.40787								1.23253								4.88403								-1.46725
						80								100								0.530987								2.11801								3.75844								1.99596
						80								100								0.88954								2.96895								0.357278								1.73882
						86.6667								100								0.34472								2.08416								0.510999								2.59597
						100								100								0.393573								1.27407								2.59736								1.69474
						100								100								6.07893								11.3863								3.78715								0.905405
						93.3333								100								0.00058								0.0162								4.20749								4.8038
	100	100	100	100	100	100			100	100	100	100	100	100			9.45128	8.61044	8.61044	8.61044	8.61044	29.386			11.9117	11.0655	11.0655	11.0655	11.0655	38.9882			4.90754	1.60796	1.60796	1.60796	1.60796	1.21738			0.333796	0.361911	0.361911	0.361911	0.361911	0.407911			NUCLEO-DEG
		100	100	100	100	100				100	100	100	100	100				10.4247	5.68382	5.68382	5.68382	3.98865				13.7627	11.0119	11.0119	11.0119	14.9864				4.55897	1.51911	1.51911	1.51911	0.231705				0.400766	0.954135	0.954135	0.954135	1.90968
			100	100	100	100					100	100	100	100					6.73276	6.73276	6.73276	13.4654					9.83791	9.83791	9.83791	19.6611					3.01112	3.01112	3.01112	3.01197					0.547154	0.547154	0.547154	0.546087
						100								100								24.9375								31.9874								3.47745								0.359189
						100								100								5.48395								3.79101								4.33661								-0.532631
			100	100	100	100					100	100	100	100					12.3414	12.3414	12.3414	8.52794					16.397	16.397	16.397	15.3585					1.40274	1.40274	1.40274	0.0577392					0.409933	0.409933	0.409933	0.848773
			86.6667	86.6667	86.6667	86.6667					100	100	100	100					3.02324	5.87476	5.87476	5.87476					4.26598	8.24596	8.24596	8.24596					2.83054	3.57963	3.57963	3.57963					0.496781	0.489158	0.489158	0.489158
			100	100	100	100					100	100	100	100					8.11081	8.11081	8.11081	8.11081					5.07897	5.07897	5.07897	5.07897					3.24857	3.24857	3.24857	3.24857					-0.67531	-0.67531	-0.67531	-0.67531
				100	100	80						100	100	100						6.29042	6.29042	12.5808						8.98038	8.98038	17.9462						2.07353	2.07353	2.08636						0.51362	0.51362	0.51245
		100	100	100	100	100				100	100	100	100	100				6.13237	2.31145	2.31145	2.31145	2.31145				7.90397	8.50529	8.50529	8.50529	8.50529				4.96316	0.00863894	0.00863894	0.00863894	0.00863894				0.366133	1.87956	1.87956	1.87956	1.87956			Amino-Acid-Degradation
			100	100	100	100					100	100	100	100					0.53654	0.53654	0.53654	1.62222					1.37897	1.37897	1.37897	5.26252					0.367014	0.367014	0.367014	0.255435					1.36183	1.36183	1.36183	1.69778
						100								100								0.467487								0.142427								0.529059								-1.71471
			100	100	100	86.6667					100	100	100	100					7.46665	7.46665	7.46665	14.4297					13.3	13.3	13.3	24.9499					1.0195	1.0195	1.0195	1.07265					0.832893	0.832893	0.832893	0.789988
			100	100	100	100					100	100	100	100					0.232204	0.232204	0.232204	0.59126					0.796276	0.796276	0.796276	1.96513					1.3267	1.3267	1.3267	1.51077					1.77787	1.77787	1.77787	1.73276
			100	100	100	100					100	100	100	100					16.6771	16.6771	16.6771	16.6771					22.2254	22.2254	22.2254	22.2254					1.46717	1.46717	1.46717	1.46717					0.414342	0.414342	0.414342	0.414342
			100	100	100	20					100	100	100	46.6667					7.21569	7.21569	7.21569	2.28775					12.3083	12.3083	12.3083	1.05988					1.59586	1.59586	1.59586	0.371913					0.770422	0.770422	0.770422	-1.11003
						100								100								9.23425								20.3378								0.434847								1.1391
						100								100								11.3244								18.729								1.37064								0.725842
						100								100								10.932								18.0979								2.94363								0.727259
			6.66667	6.66667	6.66667	6.66667					13.3333	13.3333	13.3333	13.3333					2.52323	2.52323	2.52323	0.805733					3.95326	3.95326	3.95326	3.49754					2.65836	2.65836	2.65836	0.915898					0.64777	0.64777	0.64777	2.11797
						100								100								0.03694								0.354827								1.48135								3.26386
			100	100	100	100					100	100	100	100					10.4909	10.4909	10.4909	9.84869					14.933	14.933	14.933	19.0138					3.2687	3.2687	3.2687	0.123201					0.509361	0.509361	0.509361	0.949045
						100								100								12.4757								19.5671								4.52644								0.64931
			100	100	100	26.6667					100	100	100	20					1.51708	1.51708	1.51708	4.08149					2.93347	2.93347	2.93347	7.78725					3.55447	3.55447	3.55447	4.13478					0.951305	0.951305	0.951305	0.93202
			100	100	100	100					100	100	100	100					4.03702	4.03702	4.03702	4.03702					6.78894	6.78894	6.78894	6.78894					3.62265	3.62265	3.62265	3.62265					0.749896	0.749896	0.749896	0.749896
						13.3333								13.3333								6.3938								12.8158								1.07346								1.00317
						6.66667								6.66667								5.23327								10.5871								0.0252051								1.01652
						100								100								8.29215								5.37653								3.79641								-0.625069
						100								100								4.63701								1.13449								1.96443								-2.03115
						100								100								0.718747								0.300647								4.41281								-1.25741
						100								100								0.00648								0.0480667								4.50563								2.89097
		100	100	100	100	100				100	100	100	100	100				32.5435	32.5435	32.5435	32.5435	32.5435				44.9802	44.9802	44.9802	44.9802	44.9802				0.24753	0.24753	0.24753	0.24753	0.24753				0.466922	0.466922	0.466922	0.466922	0.466922			AMINE-DEG
		100	100	100	100	100				100	100	100	100	100				0.306236	0.306236	0.306236	0.306236	0.670453				1.07785	1.07785	1.07785	1.07785	2.3387				2.80563	2.80563	2.80563	2.80563	1.4226				1.81544	1.81544	1.81544	1.81544	1.8025
		100	66.6667	66.6667	66.6667	0				100	86.6667	86.6667	86.6667	13.3333				1.31593	1.31593	1.31593	1.31593	1.2423				3.85705	3.85705	3.85705	3.85705	4.15021				3.23099	3.23099	3.23099	3.23099	2.45284				1.55141	1.55141	1.55141	1.55141	1.74017
						0								6.66667								1.38957								3.56389								4.58736								1.35882
		100	93.3333	93.3333	93.3333	93.3333				100	100	100	100	100				0.244642	0.244642	0.244642	0.244642	0.730507				1.03835	1.03835	1.03835	1.03835	3.11237				4.57425	4.57425	4.57425	4.57425	4.57259				2.08555	2.08555	2.08555	2.08555	2.09104
		100	26.6667	26.6667	26.6667	26.6667				100	86.6667	86.6667	86.6667	86.6667				1.41436	1.41436	1.41436	1.41436	0.465533				2.80697	2.80697	2.80697	2.80697	2.02165				4.45823	4.45823	4.45823	4.45823	0.849603				0.988861	0.988861	0.988861	0.988861	2.11858			Alcohol-Degradation
						100								100								0.36006								2.50277								0.609523								2.79721
		100	100	100	100	100				100	100	100	100	100				4.04235	4.04235	4.04235	4.04235	4.04235				6.46959	6.46959	6.46959	6.46959	6.46959				0.171985	0.171985	0.171985	0.171985	0.171985				0.678482	0.678482	0.678482	0.678482	0.678482			Noncarbon-Nutrients
		100	66.6667	66.6667	66.6667	66.6667				100	53.3333	53.3333	53.3333	53.3333				1.55344	2.06806	2.06806	2.06806	4.91425				3.66712	5.75391	5.75391	5.75391	14.8492				0.294778	0.514303	0.514303	0.514303	0.465061				1.23918	1.47627	1.47627	1.47627	1.59534
						100								100								2.29515								5.88439								4.08542								1.35831
			100	100	100	86.6667					100	100	100	100					3.03121	3.03121	3.03121	6.05337					5.42675	5.42675	5.42675	10.849					1.49834	1.49834	1.49834	1.49643					0.840195	0.840195	0.840195	0.841746
			100	100	100	93.3333					100	100	100	100					0.46868	0.46868	0.46868	0.926613					2.01127	2.01127	2.01127	4.01574					0.874874	0.874874	0.874874	0.876529					2.10143	2.10143	2.10143	2.11563
						53.3333								73.3333								9.81333								17.6593								0.163041								0.847612
						100								100								0.23678								1.18271								0.535385								2.32047
						100								100								0.35904								1.78289								0.550677								2.312
						93.3333								100								0.46666								2.34105								0.573081								2.32671
						93.3333								100								0.629327								2.72723								0.787534								2.11556
						100								100								2.33109								5.88876								4.29414								1.33696
						13.3333								26.6667								16.0941								10.0482								1.05046								-0.679595
			0	0	0	0					6.66667	6.66667	6.66667	6.66667					4.77539	4.77539	4.77539	4.77531					1.22572	1.22572	1.22572	1.22501					0.142734	0.142734	0.142734	0.142601					-1.96199	-1.96199	-1.96199	-1.96281
						6.66667								0								4.77546								1.22643								0.142868								-1.96117
			40	40	40	40					60	60	60	60					0.80156	0.80156	0.80156	1.6021					0.211893	0.211893	0.211893	0.417587					0.146748	0.146748	0.146748	0.142882					-1.91947	-1.91947	-1.91947	-1.93982
						0								6.66667								0.00102								0.0062								0.324471								2.6037
			0	0	0	0					0	0	0	0					1.07596	1.07596	1.07596	0.946847					1.92696	1.92696	1.92696	4.01468					2.32253	2.32253	2.32253	0.916085					0.840703	0.840703	0.840703	2.08408
						80								93.3333								0.00413333								0.18706								1.40821								5.50005
						80								100								0.00317333								0.01926								0.256215								2.60154
						66.6667								66.6667								1.26105								2.43072								3.98365								0.946762			Other-Degradation
						80								73.3333								0.674613								2.57767								0.555254								1.93393			Fatty-Acid-and-Lipid-Degradation
						66.6667								53.3333								1.56589								1.00508								4.04516								-0.639676
		100	100	100	100	80				100	100	100	100	93.3333				0.655272	0.655272	0.655272	0.655272	2.6994				1.75835	1.75835	1.75835	1.75835	8.71607				0.110142	0.110142	0.110142	0.110142	0.0846767				1.42406	1.42406	1.42406	1.42406	1.69104			C1-COMPOUNDS
						100								100								0.00094								0.00533333								0.444614								2.5043
						100								100								0.69046								2.90956								0.58541								2.07517
						0								6.66667								0.0365								0.354113								1.48749								3.27824
	100	100	100	100	100	100			100	100	100	100	100	100			19.6128	19.6128	19.6128	19.6128	19.6128	19.6128			30.8128	30.8128	30.8128	30.8128	30.8128	30.8128			1.0813	1.0813	1.0813	1.0813	1.0813	1.0813			0.651733	0.651733	0.651733	0.651733	0.651733	0.651733		Detoxification	Acid-Resistance
						80								93.3333								11.8065								16.2711								3.17852								0.462725			Arsenate-Detoxification
100	6.66667	6.66667	6.66667	6.66667	6.66667	6.66667		100	20	20	20	20	20	20		4.48609	4.92263	4.92263	4.92263	4.92263	4.92263	3.64941		6.32096	12.8431	12.8431	12.8431	12.8431	12.8431	10.8573		3.41561	0.128278	0.128278	0.128278	0.128278	0.128278	0.0745436		0.494685	1.38349	1.38349	1.38349	1.38349	1.38349	1.57293		Energy-Metabolism	CHEMOAUTOTROPHIC-ENERGY-METABOLISM
						6.66667								6.66667								6.40167								13.3374								0.19792								1.05896
						66.6667								53.3333								4.71681								14.3345								0.254733								1.6036
	100	100	100	100	100	93.3333			100	100	100	100	100	100			4.47428	4.47428	4.47428	4.47428	4.47428	4.32397			8.2133	8.2133	8.2133	8.2133	8.2133	11.5673			0.507464	0.507464	0.507464	0.507464	0.507464	0.0610538			0.876305	0.876305	0.876305	0.876305	0.876305	1.41963			Hydrogen-Production
						53.3333								60								3.64941								10.8573								0.0745436								1.57293
						100								100								5.33865								8.86155								0.612329								0.731083
	100	100	100	100	100	100			100	100	100	100	100	100			2.68862	2.68862	2.68862	2.68862	2.68862	1.52119			6.18442	6.18442	6.18442	6.18442	6.18442	5.05365			0.608824	0.608824	0.608824	0.608824	0.608824	0.0527624			1.20177	1.20177	1.20177	1.20177	1.20177	1.73213			Electron-Transfer
						100								100								8.56669								21.3265								0.10424								1.31584
						100								100								8.38161								21.0337								0.112861								1.32741
						100								100								7.60722								18.0691								0.209295								1.24809
						100								100								7.35292								17.1158								0.261679								1.21894
						100								100								2.76501								9.17793								0.284769								1.73089
						100								100								1.41362								4.60551								0.285688								1.70397
						100								100								4.10108								7.92488								0.401462								0.950385
						100								100								2.84015								11.7049								0.43554								2.04307
						100								100								0.455247								1.73159								0.476986								1.92738
						100								86.6667								0.488553								2.33909								0.637221								2.25936
						100								86.6667								0.693287								3.01385								0.658492								2.12009
	0	0	0	0	0	0			0	0	0	0	0	0			5.74054	5.74054	5.74054	5.74054	5.74054	5.74054			11.0879	11.0879	11.0879	11.0879	11.0879	11.0879			2.35071	2.35071	2.35071	2.35071	2.35071	2.35071			0.949726	0.949726	0.949726	0.949726	0.949726	0.949726			Acetyl-CoA-Biosynthesis
						53.3333								73.3333								0.517493								2.32646								0.305335								2.16852			TCA-VARIANTS
						100								100								9.22049								15.8704								1.47386								0.783426
						100								100								0.0329333								0.13558								3.91148								2.04152
						100								100								2.19266								4.70652								4.34865								1.10198
		100	100	100	100	100				100	100	100	100	100				8.85944	8.85944	8.85944	8.85944	8.63868				14.0788	14.0788	14.0788	14.0788	14.9721				4.63985	4.63985	4.63985	4.63985	3.91023				0.668232	0.668232	0.668232	0.668232	0.793392			Respiration
						93.3333								100								0.818013								3.46866								0.74211								2.08418			h2_Energy-Metabolism
						53.3333								73.3333								6.0912								8.30123								2.73625								0.446598
						80								100								2.22474								0.0458								3.88369								-5.60215			GLYCOLYSIS-VARIANTS
						100								100								7.29275								13.0066								2.38169								0.834706			Pentose-Phosphate-Cycle
						100								100								0.226273								1.50722								2.57795								2.73575			Fermentation
			100	100	100	100					100	100	100	100					3.04855	3.04855	3.04855	6.09709					4.73453	4.73453	4.73453	9.46905					4.06771	4.06771	4.06771	4.06773					0.635098	0.635098	0.635098	0.635099
			100	100	100	86.6667					100	100	100	86.6667					26.9886	26.9886	26.9886	26.9886					21.5666	21.5666	21.5666	21.5666					4.83908	4.83908	4.83908	4.83908					-0.323549	-0.323549	-0.323549	-0.323549
						80								100								0.739153								0.07512								0.328312								-3.2986
						80								100								0.739153								0.07512								0.328312								-3.2986
						6.66667								6.66667								7.67532								2.84339								1.04								-1.43262
						6.66667								6.66667								2.3983								1.10219								1.39811								-1.12164
						6.66667								6.66667								10.5608								6.54077								1.46003								-0.691185
100	100	100	100	100	100	100		100	100	100	100	100	100	100		8.1913	6.71474	6.71474	6.71474	6.71474	6.71474	7.11782		11.0954	10.4367	10.4367	10.4367	10.4367	10.4367	14.7552		0.539026	0.215377	0.215377	0.215377	0.215377	0.215377	0.228696		0.437793	0.636264	0.636264	0.636264	0.636264	0.636264	1.05172		Macromolecule-Modification	Protein-Modification
						93.3333								100								18.1701								24.0834								0.816706								0.406468
						100								100								0.186453								0.809327								0.840683								2.11791
						100								100								1.38456								2.09899								3.88726								0.600265
	100	100	100	100	100	100			100	100	100	100	100	100			9.94556	11.5812	11.5812	11.5812	11.5812	28.9467			12.8734	14.9944	14.9944	14.9944	14.9944	38.686			0.960433	0.96954	0.96954	0.96954	0.96954	0.373549			0.372269	0.372641	0.372641	0.372641	0.372641	0.418412			Nucleic-Acid-Processing
						80								100								0.235433								1.2039								0.445236								2.35433
						80								93.3333								22.0837								29.6402								0.599759								0.424576
						80								100								0.0620133								0.35756								4.70051								2.52754
100	90	80	70	60	50	40		100	90	80	70	60	50	40		10	8	6	4	2	1	0		10	8	6	4	2	1	0		5	4	3	2	1	0.5	0		10	6	2	0	-2	-6	-10
Table S4C
†	paired t-test, one-tailed
[truncated: 6 more columns]

## Sheet: Table S4D MetS T3 vs T0
H1 % MetS T0	H2 % MetS T0	H3 %MetS T0	H4 % MetS T0	H5 % MetS T0	H6 % MetS T0	Pathway % MetS T0		H1 % MetS T3	H2 % MetS T3	H3 %MetS T3	H4 % MetS T3	H5 % MetS T3	H6 % MetS T3	Pathway % MetS T3		H1 % pathways MetS T0	H2 % pathways MetS T0	H3 % pathways MetS T0	H4 % pathways MetS T0	H5 % pathways MetS T0	H6 % pathways MetS T0	Pathway % pathways MetS T0		H1 % pathways MetS T3	H2 % pathways MetS T3	H3 % pathways MetS T3	H4 % pathways MetS T3	H5 % pathways MetS T3	H6 % pathways MetS T3	Pathway % pathways MetS T3		H1 p(MetS T0 vs T3) †	H2 p(MetS T0 vs T3) †	H3 p(MetS T0 vs T3) †	H4 p(MetS T0 vs T3) †	H5 p(MetS T0 vs T3) †	H6 p(MetS T0 vs T3) †	Pathway p(MetS T0 vs T3) †		H1 MetS log(T3/T0;2)	H2 MetS log(T3/T0;2)	H3 MetS log(T3/T0;2)	H4 MetS log(T3/T0;2)	H5 MetS log(T3/T0;2)	H6 MetS log(T3/T0;2)	Pathway MetS log(T3/T0;2)		H1	H2
	100	100	100	100	100	100			100	100	100	100	100	100			1.2626	2.47475	2.47475	2.47475	2.47475	4.38081			3.23678	6.42024	6.42024	6.42024	6.42024	11.149			0.609641	0.628172	0.628172	0.628172	0.628172	0.709185			1.35817	1.37534	1.37534	1.37534	1.37534	1.34764		Biosynthesis	Other-biosynthesis
						100								100								3.04344								8.11166								0.724043								1.41429
		100	100	100	100	100				100	100	100	100	100				3.34241	3.34241	3.34241	3.34241	21.5538				4.88429	4.88429	4.88429	4.88429	31.3541				3.65798	3.65798	3.65798	3.65798	3.92763				0.547262	0.547262	0.547262	0.547262	0.54071			SECONDARY-METABOLITE-BIOSYNTHESIS
		100	100	100	100	100				100	100	100	100	100				3.20745	4.81118	9.38767	9.38767	9.38767				6.37917	9.56871	18.9333	18.9333	18.9333				4.46388	4.46404	4.44353	4.44353	4.44353				0.991941	0.991935	1.01209	1.01209	1.01209
			100	100	100	100					100	100	100	100					1.33589	1.33589	1.33589	3.9115					3.12909	3.12909	3.12909	7.1282					3.31469	3.31469	3.31469	2.50273					1.22794	1.22794	1.22794	0.865816			Carbohydrates-Biosynthesis
						100								100								0.282671								1.93021								3.19652								2.77156
			42.8571	42.8571	42.8571	42.8571					100	100	100	100					0.00311429	0.00311429	0.00311429	0.00311429					0.0140429	0.0140429	0.0140429	0.0140429					4.98808	4.98808	4.98808	4.98808					2.17286	2.17286	2.17286	2.17286
				100	100	100						100	100	100						4.30958	4.30958	1.37547						8.25338	8.25338	3.68639						2.78387	2.78387	1.41236						0.937438	0.937438	1.42228
						100								100								13.4917								22.5059								3.26838								0.738228
						100								100								10.9896								23.3272								4.14394								1.08587
				100	100	100						100	100	100						3.20973	4.65383	4.65383						6.92603	14.5334	14.5334						4.40188	1.55007	1.55007						1.10958	1.64288	1.64288
					100	100							100	100							7.12302	5.95651							10.8032	17.2601							3.70995	1.54871							0.6009	1.5349
						100								100								5.12034								13.774								2.20263								1.42763
		100	100	100	100	100				100	100	100	100	100				2.94412	2.94412	2.94412	2.94412	5.87521				6.70926	6.70926	6.70926	6.70926	13.3689				3.32527	3.32527	3.32527	3.32527	3.3162				1.18832	1.18832	1.18832	1.18832	1.18617			Cofactor-Biosynthesis
						100								100								6.56029								14.5757								3.05346								1.15173
						100								100								10.5884								23.6914								3.1933								1.16189
						100								100								0.0544714								0.0115								4.65023								-2.24387
			100	100	100	100					100	100	100	100					3.04122	3.04122	3.04122	6.0807					7.68004	7.68004	7.68004	15.3597					1.566	1.566	1.566	1.56495					1.33646	1.33646	1.33646	1.33684
			100	100	100	100					100	100	100	100					2.13677	2.13677	2.13677	2.13677					5.30769	5.30769	5.30769	5.30769					2.44711	2.44711	2.44711	2.44711					1.31265	1.31265	1.31265	1.31265
				100	100	100						100	100	100						5.83366	5.83366	11.6672						12.1466	12.1466	24.2932						3.36618	3.36618	3.366						1.05808	1.05808	1.05809
						100								100								22.1563								33.8065								4.21414								0.609583
			100	100	100	100					100	100	100	100					6.04664	6.04664	6.04664	12.0933					11.9808	11.9808	11.9808	23.9614					2.36171	2.36171	2.36171	2.36178					0.986514	0.986514	0.986514	0.98651
				100	100	100						100	100	100						12.5743	12.5743	3.19811						19.5124	19.5124	10.6017						3.67269	3.67269	2.95195						0.633909	0.633909	1.729
				100	100	100						100	100	100						7.70359	7.70359	14.8259						12.6822	12.6822	25.0242						4.20917	4.20917	3.94789						0.719204	0.719204	0.755199
						100								100								24.0273								37.3206								4.0406								0.635298
						100								100								16.3711								8.62166								3.10381								-0.925114
						100								100								14.6574								9.11769								1.10253								-0.684892
		100	100	100	100	100				100	100	100	100	100				1.23495	3.15544	3.15544	3.15544	9.3177				3.03073	7.43585	7.43585	7.43585	21.4377				2.51494	2.94507	2.94507	2.94507	3.21352				1.29521	1.23665	1.23665	1.23665	1.2021			Cell-Structure-Biosynthesis
			100	100	100	100					100	100	100	100					5.23259	5.23259	5.23259	5.23259					9.88051	9.88051	9.88051	9.88051					3.60426	3.60426	3.60426	3.60426					0.917062	0.917062	0.917062	0.917062
			100	100	100	100					100	100	100	100					2.26197	2.26197	2.26197	5.23023					4.58106	4.58106	4.58106	13.3686					1.50549	1.50549	1.50549	0.472178					1.0181	1.0181	1.0181	1.35391			Lipid-Biosynthesis
			100	100	100	100					100	100	100	100					0.38051	0.38051	0.38051	0.913229					1.36403	1.36403	1.36403	3.34386					2.27189	2.27189	2.27189	2.92192					1.84187	1.84187	1.84187	1.87247
			100	100	100	100					100	100	100	100					16.4585	16.4585	16.4585	16.4585					30.0804	30.0804	30.0804	30.0804					3.35109	3.35109	3.35109	3.35109					0.869988	0.869988	0.869988	0.869988
						28.5714								42.8571								0.00121429								0.00204286								4.12741								0.75048
			100	100	100	100					100	100	100	100					5.58776	5.58776	5.58776	16.9171					10.075	10.075	10.075	31.2206					2.16287	2.16287	2.16287	2.52599					0.850443	0.850443	0.850443	0.884015			Amino-Acid-Biosynthesis
						100								100								5.42519								9.06313								3.89813								0.740337
						100								100								16.6084								32.8888								2.15419								0.985685
						100								100								8.62147								23.2507								0.556585								1.43127
						100								100								12.4193								22.2246								2.07717								0.839581
				100	100	100						100	100	100						2.25136	6.74209	6.74209						3.9881	11.9494	11.9494						4.15375	4.1528	4.1528						0.824905	0.825668	0.825668
				100	100	100						100	100	100						0.332943	0.332943	0.332943						0.741329	0.741329	0.741329						4.67182	4.67182	4.67182						1.15484	1.15484	1.15484
			100	100	100	100					100	100	100	100					5.34899	5.34899	5.34899	4.96747					8.01935	8.01935	8.01935	10.3167					3.10659	3.10659	3.10659	1.23345					0.584217	0.584217	0.584217	1.0544			Nucleotide-Biosynthesis
						100								100								12.5895								22.5888								2.72385								0.843389
						100								100								7.93977								5.43694								3.19965								-0.546302
				100	100	100						100	100	100						9.84023	9.84023	9.84023						18.3813	18.3813	18.3813						4.50602	4.50602	4.50602						0.901476	0.901476	0.901476
				100	100	100						100	100	100						9.84023	9.84023	9.84023						18.3813	18.3813	18.3813						4.50602	4.50602	4.50602						0.901476	0.901476	0.901476
		71.4286	71.4286	71.4286	71.4286	71.4286				14.2857	14.2857	14.2857	14.2857	14.2857				0.0271143	0.0271143	0.0271143	0.0271143	0.0271143				0.000557143	0.000557143	0.000557143	0.000557143	0.000557143				2.95584	2.95584	2.95584	2.95584	2.95584				-5.60486	-5.60486	-5.60486	-5.60486	-5.60486			Metabolic-Regulators
	100	100	100	100	100	100			100	100	100	100	100	100			5.99786	6.54042	6.54042	6.54042	6.54042	5.29009			8.71657	13.874	13.874	13.874	13.874	15.187			3.12001	0.947163	0.947163	0.947163	0.947163	0.573971			0.539311	1.08493	1.08493	1.08493	1.08493	1.52148		Degradation	Alcohol-Degradation
						100								100								13.8625								26.0491								1.40085								0.910044
		100	100	100	100	100				100	100	100	100	100				0.595007	0.595007	0.595007	0.595007	1.07993				2.24281	2.24281	2.24281	2.24281	3.91629				2.05842	2.05842	2.05842	2.05842	1.50919				1.91433	1.91433	1.91433	1.91433	1.85855
						100								100								0.851814								3.70456								1.85084								2.12069
			100	100	100	100					100	100	100	100					3.74167	3.74167	3.74167	3.74167					10.6839	10.6839	10.6839	10.6839					1.6444	1.6444	1.6444	1.6444					1.51369	1.51369	1.51369	1.51369			Amino-Acid-Degradation
			100	100	100	100					100	100	100	100					8.00359	8.00359	8.00359	15.9447					14.6815	14.6815	14.6815	28.4633					2.09348	2.09348	2.09348	2.28456					0.875278	0.875278	0.875278	0.836027
			100	100	100	100					100	100	100	100					8.16459	8.16459	8.16459	12.4193					14.501	14.501	14.501	22.2246					2.54908	2.54908	2.54908	2.07717					0.828704	0.828704	0.828704	0.839581
						100								100								11.8979								23.9993								2.70508								1.01229
						100								100								13.1266								21.1182								4.07336								0.685992
			100	100	100						100	100	100						1.00674	1.00674	1.00674						2.02692	2.02692	2.02692						3.54229	3.54229	3.54229						1.00961	1.00961	1.00961
						100								100								11.5242								24.683								1.86749								1.09885
						100								100								12.2499								22.1033								3.50348								0.85149
						85.7143								71.4286								0.0158571								0.00295714								2.12157								-2.42286
						100								100								6.88327								19.0599								1.29092								1.46937
						100								100								14.1198								7.22149								2.74311								-0.967349
						100								100								6.74914								11.4772								3.30392								0.765991
		100	100	100	100	100				100	100	100	100	100				3.12911	10.5276	10.5276	10.5276	8.62147				4.74191	20.0131	20.0131	20.0131	23.2507				3.91789	2.30291	2.30291	2.30291	0.556585				0.599716	0.926762	0.926762	0.926762	1.43127			Noncarbon-Nutrients
			100	100	100	100					100	100	100	100					3.4038	3.4038	3.4038	4.65539					6.52434	6.52434	6.52434	10.6586					4.40899	4.40899	4.40899	2.98571					0.938684	0.938684	0.938684	1.19505
						100								100								0.381357								0.877457								4.13268								1.20219
			100	100	100	100					85.7143	85.7143	85.7143	71.4286					0.00487857	0.00487857	0.00487857	0.00975714					0.00245714	0.00245714	0.00245714	0.0046					2.09811	2.09811	2.09811	2.03					-0.989477	-0.989477	-0.989477	-1.08482
			100	100	100	100					100	100	100	100					1.13353	1.13353	1.13353	3.03523					1.98928	1.98928	1.98928	5.82841					2.13567	2.13567	2.13567	1.17551					0.81142	0.81142	0.81142	0.941298
			100	100	100	100					100	100	100	100					3.99522	3.99522	3.99522	3.99524					1.48235	1.48235	1.48235	1.48183					3.46849	3.46849	3.46849	3.46847					-1.43039	-1.43039	-1.43039	-1.4309
						100								100								3.9952								1.48287								3.46852								-1.42987
			100	100	100	100					100	100	100	100					0.668314	0.668314	0.668314	1.33434					0.263443	0.263443	0.263443	0.508671					3.86416	3.86416	3.86416	3.64101					-1.34304	-1.34304	-1.34304	-1.39132
			100	100	100						100	100	100						0.960834	0.960834	0.960834						1.73286	1.73286	1.73286						4.6796	4.6796	4.6796						0.850796	0.850796	0.850796
						0								42.8571								0								0.00148571								3.98671								10
						100								100								14.2245								24.2143								4.61592								0.767484			SECONDARY-METABOLITE-DEGRADATION
						100								100								1.62889								3.28589								2.13165								1.0124
		100	100	100	100	100				100	100	100	100	100				2.4191	4.73024	4.73024	4.73024	9.45394				5.92729	10.9801	10.9801	10.9801	21.9601				0.844336	1.30671	1.30671	1.30671	1.30564				1.2929	1.2149	1.2149	1.2149	1.21589			CARBOXYLATES-DEG
		100	100	100	100	100				100	100	100	100	100				3.10103	3.10103	3.10103	3.10103	5.16609				5.56734	5.56734	5.56734	5.56734	8.83093				1.51458	1.51458	1.51458	1.51458	2.94225				0.84424	0.84424	0.84424	0.84424	0.773494
		100	100	100	100	100				100	100	100	100	100				2.67981	2.67981	2.67981	2.67981	5.73541				3.91374	3.91374	3.91374	3.91374	11.8917				4.77807	4.77807	4.77807	4.77807	3.64987				0.546419	0.546419	0.546419	0.546419	1.05198
						100								100								1.34536								3.36667								3.36935								1.32333
			100	100	100	100					100	100	100	100					9.33978	9.33978	9.33978	14.9067					15.7977	15.7977	15.7977	20.6951					3.04764	3.04764	3.04764	3.82032					0.758252	0.758252	0.758252	0.473328			Carbohydrates-Degradation
			100	100	100	100					100	100	100	100					4.2016	4.2016	4.2016	4.2016					8.84693	8.84693	8.84693	8.84693					3.14692	3.14692	3.14692	3.14692					1.07424	1.07424	1.07424	1.07424
						100								100								4.97329								10.3524								3.73568								1.0577
						100								100								6.6337								15.3723								1.7561								1.21244
						100								100								4.1716								8.37199								4.63729								1.00497
						85.7143								57.1429								0.0241143								0.00391429								3.90398								-2.62307
			100	100	100	100					100	100	100	100					3.04137	3.04137	3.04137	6.08254					7.89547	7.89547	7.89547	15.7909					0.865747	0.865747	0.865747	0.865855					1.3763	1.3763	1.3763	1.37635
		100	100	100	100	100				100	100	100	100	100				3.86666	3.86666	3.86666	3.86666	10.0082				6.5109	6.5109	6.5109	6.5109	17.7513				1.67984	1.67984	1.67984	1.67984	2.04038				0.751768	0.751768	0.751768	0.751768	0.826738			Aldehyde-Degradation
						85.7143								85.7143								0.0248429								0.0075								2.74103								-1.72787			C1-COMPOUNDS
						100								100								1.22563								0.919471								3.06548								-0.414645			Fatty-Acid-and-Lipid-Degradation
			100	100	100	100					100	100	100	100					7.69392	7.69392	7.69392	15.3878					10.5436	10.5436	10.5436	21.0868					4.89465	4.89465	4.89465	4.89538					0.454573	0.454573	0.454573	0.454548			NUCLEO-DEG
			100	100	100	100					100	100	100	100					10.5479	10.5479	10.5479	10.5479					5.8312	5.8312	5.8312	5.8312					4.91709	4.91709	4.91709	4.91709					-0.855091	-0.855091	-0.855091	-0.855091
						100								100								10.7677								17.0433								3.9255								0.662488
		100	100	100	100	100				100	100	100	100	100				1.57872	1.57872	1.57872	1.57872	4.39167				2.63975	2.63975	2.63975	2.63975	7.79467				3.06716	3.06716	3.06716	3.06716	2.84166				0.741641	0.741641	0.741641	0.741641	0.827718			AROMATIC-COMPOUNDS-DEGRADATION
						100								100								0.702443								0.265886								3.03989								-1.40157		Detoxification	Arsenate-Detoxification
100	100	100	100	100	100	100		100	100	100	100	100	100	100		4.63212	6.13386	6.13386	6.13386	6.13386	6.13386	6.13386		7.19946	19.4416	19.4416	19.4416	19.4416	19.4416	19.4416		2.57162	0.594769	0.594769	0.594769	0.594769	0.594769	0.594769		0.636214	1.66428	1.66428	1.66428	1.66428	1.66428	1.66428		Energy-Metabolism	Acetyl-CoA-Biosynthesis
	100	100	100	100	100	100			100	100	100	100	100	100			2.30713	2.30713	2.30713	2.30713	2.30713	10.4887			4.59739	4.59739	4.59739	4.59739	4.59739	18.8444			0.887299	0.887299	0.887299	0.887299	0.887299	2.34991			0.994717	0.994717	0.994717	0.994717	0.994717	0.845297			TCA-VARIANTS
						100								100								3.09876								7.87011								4.1816								1.34469
	100	100	100	100	100	100			100	100	100	100	100	100			5.74116	5.74116	5.74116	5.74116	5.74116	6.66101			12.4593	12.4593	12.4593	12.4593	12.4593	19.9872			1.29188	1.29188	1.29188	1.29188	1.29188	0.609525			1.11781	1.11781	1.11781	1.11781	1.11781	1.58527			Hydrogen-Production
						100								100								6.0609								11.0265								0.777224								0.863375
						100								100								6.37237								17.6657								1.50045								1.47105
						100								100								13.582								25.0853								3.33599								0.885151
	100	100	100	100	100	100			100	100	100	100	100	100			2.29417	2.29417	2.29417	2.29417	2.29417	4.37994			5.7036	5.7036	5.7036	5.7036	5.7036	10.6028			1.41234	1.41234	1.41234	1.41234	1.41234	1.05204			1.3139	1.3139	1.3139	1.3139	1.3139	1.27546			Electron-Transfer
						100								100								7.0432								20.1024								2.03908								1.51306
						100								100								8.32669								21.3844								2.16908								1.36074
						100								100								10.0204								23.1673								2.85274								1.20915
						100								100								10.3809								23.7698								2.926								1.19519
	100	100	100	100	100	100			100	100	100	100	100	100			7.63873	7.63873	7.63873	7.63873	7.63873	6.72614			19.1278	19.1278	19.1278	19.1278	19.1278	18.9671			1.45859	1.45859	1.45859	1.45859	1.45859	1.04368			1.32426	1.32426	1.32426	1.32426	1.32426	1.49565			CHEMOAUTOTROPHIC-ENERGY-METABOLISM
						100								100								6.37237								17.6657								1.50045								1.47105
						100								100								9.81769								20.7506								2.15077								1.0797
	100	100	100	100	100				100	100	100	100	100				2.55795	8.32365	8.32365	8.32365	8.32365				3.68486	13.4714	13.4714	13.4714	13.4714				4.58236	3.18195	3.18195	3.18195	3.18195				0.526623	0.69461	0.69461	0.69461	0.69461				Respiration
						100								100								6.65734								14.2272								2.86778								1.09564			Pentose-Phosphate-Cycle
			100	100	100	100					100	100	100	100					3.69085	3.69085	3.69085	7.3817					7.75212	7.75212	7.75212	15.5042					1.14603	1.14603	1.14603	1.14603					1.07064	1.07064	1.07064	1.07064			Fermentation
						100								100								0.151471								0.549357								2.54558								1.8587
						100								100								21.4666								33.4789								2.98472								0.641162
	100	100	100	100	100	100			100	100	100	100	100	100			7.12192	7.12192	7.12192	7.12192	7.12192	8.28376			11.5454	11.5454	11.5454	11.5454	11.5454	19.1082			3.95945	3.95945	3.95945	3.95945	3.95945	3.2704			0.696976	0.696976	0.696976	0.696976	0.696976	1.20584		Macromolecule-Modification	Protein-Modification
100	90	80	70	60	50	40		100	90	80	70	60	50	40		10	8	6	4	2	1	0		10	8	6	4	2	1	0		5	4	3	2	1	0.5	0		10	6	2	0	-2	-6	-10
Table S4D
†	paired t-test, one-tailed
[truncated: 6 more columns]

## Sheet: Table S4E RA vs MetS
H1 % RA	H2 % RA	H3 % RA	H4 % RA	H5 % RA	H6 % RA	Pathway % RA		H1 % MetS	H2 % MetS	H3 % MetS	H4 % MetS	H5 % MetS	H6 % MetS	Pathway % MetS		H1 % pathways RA	H2 % pathways RA	H3 % pathways RA	H4 % pathways RA	H5 % pathways RA	H6 % pathways RA	Pathway % pathways RA		H1 % pathways MetS	H2 % pathways MetS	H3 % pathways MetS	H4 % pathways MetS	H5 % pathways MetS	H6 % pathways MetS	Pathway % pathways MetS		H1 p(RA vs MetS) †	H2 p(RA vs MetS) †	H3 p(RA vs MetS) †	H4 p(RA vs MetS) †	H5 p(RA vs MetS) †	H6 p(RA vs MetS) †	Pathway p(RA vs MetS) †		H1 log(RA/MetS;2)	H2 log(RA/MetS;2)	H3 log(RA/MetS;2)	H4 log(RA/MetS;2)	H5 log(RA/MetS;2)	H6 log(RA/MetS;2)	Pathway log(RA/MetS;2)		H1	H2
						76.6667								64.2857								0.0528633								0.0147214								2.43104								1.84435		Activation-Inactivation-Interconversion	Interconversion
	100	100				80			100	100				92.8571			0.336376	0.336376				0.04408			0.128436	0.128436				0.0100786			3.9978	3.9978				1.84587			1.38903	1.38903				2.12883		Biosynthesis	HORMONE-SYN
			90	90	90	90					92.8571	92.8571	92.8571	92.8571					0.484633	0.484633	0.484633	0.484633					0.114029	0.114029	0.114029	0.114029					3.09582	3.09582	3.09582	3.09582					2.0875	2.0875	2.0875	2.0875			Lipid-Biosynthesis
						100								100								1.9823								0.520643								1.90101								1.92881
						100								100								23.9768								33.3319								2.24962								-0.475264
						100								100								4.4837								2.44524								4.71778								0.874713
			100	100	100	100					100	100	100	100					5.27859	5.27859	5.27859	5.27859					3.1497	3.1497	3.1497	3.1497					3.5804	3.5804	3.5804	3.5804					0.744937	0.744937	0.744937	0.744937
						90								92.8571								0.34883								0.0822214								3.09985								2.08494			Amino-Acid-Biosynthesis
						100								100								5.65552								2.76771								1.14559								1.03096
						100								100								4.69365								3.11024								1.17794								0.593682
						100								100								0.582667								0.180771								1.3811								1.6885
						100								100								1.76526								0.668221								4.55346								1.40149
						100								100								5.40771								8.14087								3.88617								-0.590166
						90								85.7143								0.23238								0.0547786								3.09432								2.0848
						100								100								5.53036								2.73676								1.92687								1.0149
						90								92.8571								0.41888								0.0983143								3.08997								2.09106
						100								100								8.6285								11.9379								4.53516								-0.468373			Nucleotide-Biosynthesis
						100								100								13.4651								17.969								4.81264								-0.416283
						100								100								14.4366								18.7817								2.90329								-0.379605
						100								100								2.19808								0.695964								0.275887								1.65916
						93.3333								100								2.46484								0.663979								2.68979								1.89228
						93.3333								100								2.4708								0.664036								2.68197								1.89565
						90								85.7143								0.580953								0.136971								3.09476								2.08455
						100								100								4.00836								1.38431								0.466058								1.53385
						90								85.7143								0.49791								0.116986								3.08218								2.08955
						96.6667								100								2.68788								1.0219								3.64069								1.39521			Polyamine-Biosynthesis
						96.6667								100								0.428197								0.0605643								3.15274								2.82173
						100								100								3.28278								1.33871								3.68791								1.29408
		80	80	80	80	80				78.5714	78.5714	78.5714	78.5714	78.5714				0.00944333	0.00944333	0.00944333	0.00944333	0.00944333				0.00311429	0.00311429	0.00311429	0.00311429	0.00311429				1.69698	1.69698	1.69698	1.69698	1.69698				1.60039	1.60039	1.60039	1.60039	1.60039			SECONDARY-METABOLITE-BIOSYNTHESIS
						96.6667								100								0.151747								0.0106643								4.24488								3.83081
						70								64.2857								0.00948333								0.00121429								4.01931								2.96529
						90								85.7143								0.59726								0.138371								3.03198								2.10981
						100								100								0.385567								0.102293								0.993577								1.91427
		90	90	90	90	90				85.7143	85.7143	85.7143	85.7143	85.7143				0.46464	0.46464	0.46464	0.46464	0.46464				0.108607	0.108607	0.108607	0.108607	0.108607				3.06366	3.06366	3.06366	3.06366	3.06366				2.09699	2.09699	2.09699	2.09699	2.09699			Cofactor-Biosynthesis
		90	90	90	90	90				85.7143	85.7143	85.7143	85.7143	85.7143				0.26563	0.26563	0.26563	0.26563	0.26563				0.06275	0.06275	0.06275	0.06275	0.06275				3.10026	3.10026	3.10026	3.10026	3.10026				2.08173	2.08173	2.08173	2.08173	2.08173
						100								100								4.36941								1.56286								0.210762								1.48325
						100								100								0.677713								0.114279								0.625503								2.56812
						93.3333								100								1.14492								0.319079								1.6731								1.84326
						100								100								1.86956								0.666321								1.90342								1.48841
						96.6667								92.8571								0.575823								0.136493								2.28206								2.0768
						96.6667								100								1.85241								0.498671								2.69009								1.89324
						90								85.7143								0.10452								0.0242071								3.03066								2.11027
						90								85.7143								0.30485								0.0706071								3.03104								2.11021
						90								85.7143								0.04101								0.00967857								3.09635								2.08311
						90								85.7143								0.398453								0.0947571								3.12707								2.0721
						100								100								3.3403								1.68263								1.75071								0.989262
						100								100								10.2416								6.53069								4.30755								0.649137
						90								92.8571								0.51198								0.120557								3.10151								2.08637
						90								92.8571								0.232627								0.0545786								3.08559								2.09161
				100	100	100						100	100	100						11.2036	11.2036	11.2036						14.6926	14.6926	14.6926						4.3109	4.3109	4.3109						-0.391125	-0.391125	-0.391125
						96.6667								92.8571								0.43627								0.101714								2.27493								2.1007
						100								100								2.80673								1.84836								3.41535								0.602645
						100								100								3.04976								7.1861								3.76576								-1.23651
					96.6667	96.6667							92.8571	92.8571							1.16692	1.16692							0.162029	0.162029							4.82997	4.82997							2.84839	2.84839
						90								92.8571								0.1996								0.0466								3.07669								2.09871
				100	100	100						100	100	100						1.04053	1.04053	2.08106						0.399982	0.399982	0.799921						2.41833	2.41833	2.41801						1.37931	1.37931	1.37939
						100								100								1.63812								0.460729								0.676517								1.83006
						100								100								1.81699								0.566243								0.501838								1.68206
						100								100								1.83768								0.697814								1.10121								1.39697
						96.6667								100								2.50044								0.673936								2.55323								1.8915
						100								100								4.99256								2.96077								3.99915								0.753807
						100								100								3.45963								1.05149								0.119427								1.71818
						100								100								0.88091								0.201214								1.12954								2.13026
						100								100								2.08218								0.865721								2.37061								1.26612
						100								100								2.9218								1.09096								0.0625448								1.42126
						100								100								23.0782								29.6589								3.1649								-0.361938
						100								100								15.9737								11.8876								4.93032								0.426248
						83.3333								85.7143								0.06544								0.0175								1.64639								1.90282
						83.3333								85.7143								0.06544								0.0175								1.64639								1.90282
						100								100								3.73956								1.81937								0.457884								1.03943
						100								100								6.25021								3.21005								4.33764								0.961309
				60	60	56.6667						57.1429	57.1429	57.1429						0.0327317	0.0327317	0.06511						0.00301429	0.00301429	0.00602857						2.54414	2.54414	2.61894						3.4408	3.4408	3.43299
						100								100								3.10074								0.911129								0.845614								1.76688
			96.6667	96.6667	96.6667	96.6667					100	100	100	100					1.21185	1.21185	1.21185	1.21185					0.387379	0.387379	0.387379	0.387379					4.53783	4.53783	4.53783	4.53783					1.64539	1.64539	1.64539	1.64539			Carbohydrates-Biosynthesis
			63.3333	63.3333	63.3333	63.3333					71.4286	71.4286	71.4286	71.4286					0.0540333	0.0540333	0.0540333	0.0540333					0.00857857	0.00857857	0.00857857	0.00857857					2.42345	2.42345	2.42345	2.42345					2.65504	2.65504	2.65504	2.65504
						80								71.4286								1.44146								0.0299143								3.41572								5.59055
						80								71.4286								1.44146								0.0299143								3.41572								5.59055
						100								100								3.03647								1.10644								3.51575								1.45647
				100	100	100						100	100	100						2.51462	2.51462	2.51462						0.701936	0.701936	0.701936						2.61474	2.61474	2.61474						1.84093	1.84093	1.84093
						43.3333								42.8571								0.00232								0.000371429								3.94181								2.64297
						100								100								0.121173								0.0187214								0.650814								2.69431
						100								100								0.106033								0.0163857								0.651073								2.69401
						100								100								0.141357								0.0218429								0.651523								2.69411
						93.3333								100								2.47125								0.664036								2.68061								1.89591
						96.6667								85.7143								0.777563								0.369429								3.82129								1.07366
					100	100							100	100							10.4378	10.4378							16.9374	16.9374							3.65923	3.65923							-0.698402	-0.698402
						100								100								9.03513								3.53703								0.0434048								1.35301
						90								92.8571								0.219583								0.0520429								3.12849								2.077			AROMATIC-COMPOUNDS-BIOSYN
			93.3333	93.3333	93.3333	90					100	100	100	100					0.430149	0.430149	0.430149	0.700707					0.0896738	0.0896738	0.0896738	0.176871					0.910664	0.910664	0.910664	1.97313					2.26208	2.26208	2.26208	1.98611			Cell-Structure-Biosynthesis
						90								100								0.349187								0.0879571								1.99048								1.98913
			100	100	100	100					100	100	100	100					1.58091	1.58091	1.58091	3.12658					0.453375	0.453375	0.453375	0.889729					4.63494	4.63494	4.63494	4.77685					1.80198	1.80198	1.80198	1.81315
						96.6667								100								1.77646								0.495179								3.06277								1.84299
	93.3333	90	90	90	90	90			100	100	100	100	100	100			0.19312	0.239276	0.239276	0.239276	0.239276	0.71774			0.0480089	0.062181	0.062181	0.062181	0.062181	0.177493			1.20967	1.83938	1.83938	1.83938	1.83938	1.67918			2.00812	1.94413	1.94413	1.94413	1.94413	2.0157		Degradation	COFACTOR-DEGRADATION
	100	100	100	100	100	100			100	100	100	100	100	100			0.533833	1.00327	1.00327	1.00327	1.00327	1.16309			0.188284	0.29109	0.29109	0.29109	0.29109	0.259379			2.01712	0.377863	0.377863	0.377863	0.377863	0.675341			1.50348	1.78518	1.78518	1.78518	1.78518	2.16483			Other-Degradation
						100								100								1.84588								0.613893								0.879324								1.58825
	100	100	100	100	100	100			100	100	100	100	100	100			20.7295	20.7295	20.7295	20.7295	20.7295	20.7295			27.6604	27.6604	27.6604	27.6604	27.6604	27.6604			2.33877	2.33877	2.33877	2.33877	2.33877	2.33877			-0.41614	-0.41614	-0.41614	-0.41614	-0.41614	-0.41614			Protein-Degradation *
						100								100								20.7295								27.6604								2.33877								-0.41614
	100	100	100	100	100	100			100	100	100	100	100	100			2.19489	2.19489	2.19489	2.19489	2.19489	2.19489			0.752436	0.752436	0.752436	0.752436	0.752436	0.752436			4.97485	4.97485	4.97485	4.97485	4.97485	4.97485			1.54451	1.54451	1.54451	1.54451	1.54451	1.54451			Polymer-Degradation
						93.3333								100								1.62614								0.274914								1.18868								2.5644			Fatty-Acid-and-Lipid-Degradation
						100								100								2.76222								1.44348								2.90995								0.93628
						100								100								4.76329								2.40909								4.14143								0.983468
						83.3333								57.1429								0.0259767								0.00353571								1.31051								2.87714
		100	100	100	100	100				100	100	100	100	100				2.43518	2.43518	2.43518	2.43518	4.99456				1.05169	1.05169	1.05169	1.05169	1.98667				0.630209	0.630209	0.630209	0.630209	0.0592765				1.21132	1.21132	1.21132	1.21132	1.33001			AMINE-DEG
						100								100								4.13868								1.77993								0.729764								1.21735
						100								100								3.78679								1.48428								1.07844								1.35121
		100	100	100	100	100				92.8571	92.8571	92.8571	92.8571	92.8571				1.39758	1.39758	1.39758	1.39758	1.39758				0.511686	0.511686	0.511686	0.511686	0.511686				1.72919	1.72919	1.72919	1.72919	1.72919				1.4496	1.4496	1.4496	1.4496	1.4496
						83.3333								100								1.50458								0.406379								4.44614								1.88846
						100								100								2.86503								1.15121								3.47063								1.3154
						100								100								1.04901								0.409807								3.59976								1.35601
						76.6667								64.2857								0.01179								0.00296429								4.85571								1.99181			CHLORINATED-COMPOUNDS-DEG
		96.6667	96.6667	96.6667	96.6667	96.6667				100	100	100	100	100				0.23087	0.43993	0.43993	0.43993	0.43993				0.106032	0.209436	0.209436	0.209436	0.209436				2.5237	3.64138	3.64138	3.64138	3.64138				1.12258	1.07077	1.07077	1.07077	1.07077			AROMATIC-COMPOUNDS-DEGRADATION
						0								28.5714								0								0.000264286								3.18062								-10
						66.6667								64.2857								0.00953333								0.00249286								2.697								1.93518
						100								100								0.421143								0.890236								3.57568								-1.07988
			93.3333	93.3333	93.3333	93.3333					100	100	100	100					0.501668	0.501668	0.501668	0.57077					0.109354	0.109354	0.109354	0.134979					3.28287	3.28287	3.28287	2.13654					2.19773	2.19773	2.19773	2.08018
		20	20	20	20	20				0	0	0	0	0				0.000135	0.000135	0.000135	0.000135	0.000143333				0	0	0	0	0				3.94583	3.94583	3.94583	3.94583	3.8201				10	10	10	10	10			Carbohydrates-Degradation
						20								0								0.000126667								0								4.09749								10
						100								100								6.09381								12.7768								1.79483								-1.06811
						90								78.5714								0.130427								0.0237								1.20144								2.46028
			100	100	100	100					100	100	100	100					2.65325	2.65325	2.65325	2.92201					1.28113	1.28113	1.28113	0.863629					1.45564	1.45564	1.45564	1.41003					1.05034	1.05034	1.05034	1.75848
						100								100								6.7464								3.87499								1.41618								0.799928
						100								100								3.14214								1.15032								2.70472								1.44971
						93.3333								100								0.816967								0.221336								2.82579								1.88404
						100								100								6.32731								2.51202								0.179825								1.33274
						100								100								2.20139								1.15467								4.43555								0.930935
						96.6667								100								0.250043								0.0917786								3.47525								1.44595
						100								100								2.80361								1.34974								1.92322								1.0546
						93.3333								100								1.23511								0.331993								2.68318								1.89542
						100								85.7143								1.3069								0.620507								3.80783								1.07463
			96.6667	96.6667	96.6667	93.3333					92.8571	92.8571	92.8571	92.8571					0.0359956	0.0359956	0.0359956	0.0592167					0.011	0.011	0.011	0.0214071					0.567986	0.567986	0.567986	3.90618					1.71032	1.71032	1.71032	1.46791			Amino-Acid-Degradation
			100	100	100	100					100	100	100	100					7.37226	7.37226	7.37226	6.83434					9.89189	9.89189	9.89189	10.6706					1.26272	1.26272	1.26272	4.67018					-0.424139	-0.424139	-0.424139	-0.642771
			100	100	100	100					100	100	100	100					3.45599	3.45599	3.45599	10.3596					2.2651	2.2651	2.2651	6.78531					2.85436	2.85436	2.85436	2.84272					0.609522	0.609522	0.609522	0.610479
			100	100	100	100					100	100	100	100					5.41298	5.41298	5.41298	5.41298					3.69823	3.69823	3.69823	3.69823					4.17839	4.17839	4.17839	4.17839					0.549589	0.549589	0.549589	0.549589
						100								100								1.00953								0.288957								0.544322								1.80475
						96.6667								100								2.15164								0.607993								2.98222								1.82331
			96.6667	96.6667	96.6667	96.6667					100	100	100	92.8571					0.800898	0.800898	0.800898	1.57452					0.105289	0.105289	0.105289	0.195657					3.58911	3.58911	3.58911	3.73772					2.92726	2.92726	2.92726	3.00852
						96.6667								85.7143								0.765317								0.0326143								2.95045								4.55248
		96.6667	96.6667	96.6667	96.6667	80				92.8571	92.8571	92.8571	92.8571	50				0.732975	0.732975	0.732975	0.732975	0.14326				0.0703821	0.0703821	0.0703821	0.0703821	0.00667143				3.76246	3.76246	3.76246	3.76246	2.43201				3.38048	3.38048	3.38048	3.38048	4.4245			C1-COMPOUNDS
				93.3333	93.3333	93.3333						100	100	100						0.598703	0.598703	0.598703						0.141864	0.141864	0.141864						3.08534	3.08534	3.08534						2.07733	2.07733	2.07733
						90								85.7143								0.522767								0.122536								3.07364								2.09296
						100								100								4.09484								6.86426								3.95562								-0.745297
						96.6667								100								1.80001								0.511893								2.2455								1.81409
						96.6667								100								1.24359								0.339707								2.67599								1.87215			Alcohol-Degradation
		93.3333	93.3333	93.3333	93.3333	93.3333				100	100	100	100	100				1.2029	1.2029	1.2029	1.2029	1.2029				0.35075	0.35075	0.35075	0.35075	0.35075				2.26652	2.26652	2.26652	2.26652	2.26652				1.778	1.778	1.778	1.778	1.778			CARBOXYLATES-DEG
		93.3333	93.3333	93.3333	93.3333	93.3333				100	100	100	100	100				0.873513	0.873513	0.873513	0.873513	1.73386				0.0557536	0.0557536	0.0557536	0.0557536	0.1104				2.69764	2.69764	2.69764	2.69764	2.75987				3.96969	3.96969	3.96969	3.96969	3.97318
		90	90	90	90	90				85.7143	85.7143	85.7143	85.7143	85.7143				0.348553	0.348553	0.348553	0.348553	0.348553				0.0821857	0.0821857	0.0821857	0.0821857	0.0821857				3.09539	3.09539	3.09539	3.09539	3.09539				2.08442	2.08442	2.08442	2.08442	2.08442
						93.3333								100								1.3245								0.397607								3.4245								1.73603
						100								100								2.3202								0.60735								0.997462								1.93365
						100								100								0.897197								0.249571								2.01228								1.84597
						100								100								0.636073								1.53702								2.05799								-1.27287
						100								100								4.31775								1.95109								2.15967								1.146
						100								100								6.68425								8.70384								2.9248								-0.380888
				90	90	90						78.5714	78.5714	78.5714						0.0676667	0.0676667	0.0676667						0.0149357	0.0149357	0.0149357						1.23485	1.23485	1.23485						2.17968	2.17968	2.17968			SECONDARY-METABOLITE-DEGRADATION
						20								0								4.66667e-05								0								1.20703								10
						90								78.5714								0.05075								0.0112071								1.23544								2.17899
			96.6667	96.6667	96.6667	96.6667					100	100	100	100					1.87255	1.87255	1.87255	1.87255					0.380664	0.380664	0.380664	0.380664					0.400429	0.400429	0.400429	0.400429					2.29841	2.29841	2.29841	2.29841			Noncarbon-Nutrients
			100	100	100	100					100	100	100	100					4.91607	4.91607	4.91607	4.91607					7.6243	7.6243	7.6243	7.6243					3.10892	3.10892	3.10892	3.10892					-0.633099	-0.633099	-0.633099	-0.633099
			100	100	100	100					100	100	100	100					2.99493	2.99493	2.99493	5.98944					4.6014	4.6014	4.6014	9.20206					4.29694	4.29694	4.29694	4.29851					-0.61955	-0.61955	-0.61955	-0.619535
			66.6667	66.6667	66.6667	66.6667					71.4286	71.4286	71.4286	71.4286					0.0470833	0.0470833	0.0470833	0.0470833					0.00324286	0.00324286	0.00324286	0.00324286					4.39821	4.39821	4.39821	4.39821					3.85988	3.85988	3.85988	3.85988
						96.6667								100								2.48076								0.6828								2.73374								1.86125
						76.6667								50								0.0586433								0.00685714								2.75498								3.09629
			100	100	100	100					100	100	100	100					1.61138	1.61138	1.61138	3.26661					0.550807	0.550807	0.550807	1.01492					1.49121	1.49121	1.49121	2.2472					1.54867	1.54867	1.54867	1.68642
						93.3333								100								1.67828								0.447179								2.64472								1.90806
			96.6667	96.6667	96.6667	93.3333					100	100	100	100					1.23997	1.23997	1.23997	2.47118					0.336039	0.336039	0.336039	0.667136					2.67158	2.67158	2.67158	2.69748					1.88361	1.88361	1.88361	1.88915
			96.6667	96.6667	96.6667	96.6667					100	100	100	100					1.20314	1.20314	1.20314	1.46551					0.241993	0.241993	0.241993	0.340986					3.91958	3.91958	3.91958	2.62949					2.31376	2.31376	2.31376	2.10362
	80	80	80	80	80	80			71.4286	71.4286	71.4286	71.4286	71.4286	71.4286			0.30659	0.30659	0.30659	0.30659	0.30659	0.30659			0.0445929	0.0445929	0.0445929	0.0445929	0.0445929	0.0445929			4.27936	4.27936	4.27936	4.27936	4.27936	4.27936			2.78143	2.78143	2.78143	2.78143	2.78143	2.78143		Detoxification	Antibiotic-Resistance
						100								100								1.00561								0.484164								1.29483								1.05451			Arsenate-Detoxification
						100								100								8.23182								14.3083								3.42658								-0.797568		Energy-Metabolism	GLYCOLYSIS-VARIANTS
						90								85.7143								0.34873								0.08365								3.1598								2.05967			Pentose-Phosphate-Cycle
						56.6667								64.2857								0.0663133								0.00618571								2.40199								3.42229			h2_Energy-Metabolism
						96.6667								100								2.14334								0.5871								2.54673								1.86818
						96.6667								100								2.00265								0.436914								0.292403								2.19649			Electron-Transfer
						96.6667								100								2.00411								0.442514								0.30028								2.17917
						96.6667								100								1.09342								0.194293								1.10611								2.49254
						100								100								2.83039								0.834443								1.78302								1.76212
						100								100								5.65241								1.6615								1.78556								1.76638
						100								100								5.60897								1.65606								1.85919								1.75998
						96.6667								100								1.85357								0.496736								3.46094								1.89976
						83.3333								71.4286								0.0842567								0.0181929								2.22675								2.21142			TCA-VARIANTS
						96.6667								100								1.061								0.0472429								2.36572								4.48919
						96.6667								100								1.19273								0.0762929								3.06469								3.96657
						96.6667								100								1.42198								0.420843								4.69833								1.75654
			96.6667	96.6667	96.6667	90					100	100	100	92.8571					0.23357	0.23357	0.23357	0.232457					0.0555312	0.0555312	0.0555312	0.0538429					3.10201	3.10201	3.10201	3.03671					2.07249	2.07249	2.07249	2.11013			Respiration
						90								85.7143								0.697107								0.164129								3.0899								2.08655
						90								85.7143								0.23237								0.0547786								3.09463								2.08474
						96.6667								100								0.70443								0.171186								3.12074								2.04089
		90	90	90	90	90				92.8571	92.8571	92.8571	92.8571	92.8571				0.139643	0.139643	0.139643	0.139643	0.139643				0.0329	0.0329	0.0329	0.0329	0.0329				3.10384	3.10384	3.10384	3.10384	3.10384				2.08559	2.08559	2.08559	2.08559	2.08559		Macromolecule-Modification	Nucleic-Acid-Processing
						90								85.7143								0.348553								0.0821857								3.09539								2.08442
						96.6667								100								0.49789								0.138								2.72718								1.85116			Protein-Modification
						100								100								0.874397								0.440729								1.95833								0.988397		Transport-Pathways	h2_Transport-Pathways
100	90	80	70	60	50	40		100	90	80	70	60	50	40		10	8	6	4	2	1	0		10	8	6	4	2	1	0		5	4	3	2	1	0.5	0		10	6	2	0	-2	-6	-10
Table S4E
†	Welch test, one-tailed
[truncated: 6 more columns]
