# Supplementary material for: Intestinal Microbiota Reduction Followed by Fasting Discloses Microbial Triggering of Inflammation in Rheumatoid Arthritis
Source: J Clin Med. 2023 Jun 28;12(13):4359. doi: 10.3390/jcm12134359 (PMC10342944; doi:10.3390/jcm12134359)
Supplement: Supplementary file 1 [file jcm-12-04359-s001.zip › Table S5 pathway changes and species.xlsx]

## Sheet: Table S5A
		RA_01 (T3-T0)								RA_04 (T3-T0)								RA_05 (T3-T0)								RA_07 (T3-T0)								RA_08 (T3-T0)								RA_10 (T3-T0)
		Activation-Inactivation-Interconversion	Biosynthesis	Degradation	Detoxification	Energy-Metabolism	Macromolecule-Modification	Transport-Pathways		Activation-Inactivation-Interconversion	Biosynthesis	Degradation	Detoxification	Energy-Metabolism	Macromolecule-Modification	Transport-Pathways		Activation-Inactivation-Interconversion	Biosynthesis	Degradation	Detoxification	Energy-Metabolism	Macromolecule-Modification	Transport-Pathways		Activation-Inactivation-Interconversion	Biosynthesis	Degradation	Detoxification	Energy-Metabolism	Macromolecule-Modification	Transport-Pathways		Activation-Inactivation-Interconversion	Biosynthesis	Degradation	Detoxification	Energy-Metabolism	Macromolecule-Modification	Transport-Pathways		Activation-Inactivation-Interconversion	Biosynthesis	Degradation	Detoxification	Energy-Metabolism	Macromolecule-Modification	Transport-Pathways
Bacteroides fragilis		0.000115361	0.00443228	0.0020253	8.41173e-05	0.00088044	6.89762e-05	2.88402e-05		0.659023	25.3203	11.57	0.480537	5.0297	0.394041	0.164756		-7.15817e-05	-0.00275024	-0.00125671	-5.2195e-05	-0.000546315	-4.27999e-05	-1.78954e-05		0.00290695	0.111688	0.0510351	0.00211965	0.022186	0.00173811	0.000726736		-0.00274565	-0.10549	-0.0482033	-0.00200204	-0.0209549	-0.00164167	-0.000686412		0.000479125	0.0184084	0.00841163	0.000349362	0.00365671	0.000286477	0.000119781
Akkermansia muciniphila		0.410798	20.8965	7.9323	0.367664	4.56999	0.745769	0.205399		-0.0268675	-1.3667	-0.518799	-0.0240464	-0.298892	-0.0487758	-0.0134338		0.0602531	3.06496	1.16346	0.0539265	0.670295	0.109385	0.0301266		-0.00658781	-0.335109	-0.127207	-0.00589609	-0.0732871	-0.0119596	-0.0032939		0.274	13.9379	5.29081	0.24523	3.04816	0.497425	0.137		0.0892821	4.5416	1.72399	0.0799075	0.993233	0.162084	0.044641
[Ruminococcus] torques		0.000340315	0.0292763	0.0160873	0.000850786	0.00312315	0.000425393	0.000340315		0.0277254	2.38514	1.31063	0.0693135	0.254443	0.0346568	0.0277254		0.00302433	0.260174	0.142965	0.00756082	0.027755	0.00378041	0.00302433		0.0467057	4.01796	2.20786	0.116764	0.42863	0.0583821	0.0467057		0.0104591	0.899763	0.494418	0.0261476	0.0959854	0.0130738	0.0104591		0.00646374	0.556057	0.305552	0.0161594	0.0593194	0.00807968	0.00646374
Escherichia fergusonii ATCC 35469		0.043716	1.66729	1.02622	0.032787	0.238218	0.0583272	0		0.211183	8.05432	4.95743	0.158387	1.15078	0.281767	0		0.0121885	0.464857	0.286119	0.00914134	0.0664175	0.0162622	0		2.83382e-05	0.00108079	0.000665228	2.12536e-05	0.000154421	3.78097e-05	0		0.0406933	1.552	0.955258	0.03052	0.221746	0.0542942	0		0	0	0	0	0	0	0
Bacteroides dorei		0.00106425	0.0620542	0.0207453	0.000798189	0.00441221	0.00176932	0		-0.021589	-1.25881	-0.420831	-0.0161918	-0.0895044	-0.0358917	0		-0.000164638	-0.00959968	-0.00320926	-0.000123478	-0.000682561	-0.000273711	0		0.0444953	2.59442	0.867341	0.0333715	0.18447	0.0739734	0		-1.92922e-05	-0.00112488	-0.00037606	-1.44691e-05	-7.99821e-05	-3.20732e-05	0		0.000329783	0.0192289	0.00642841	0.000247337	0.00136722	0.000548264	0
Escherichia marmotae		0.0473092	1.62319	1.04413	0.0300232	0.201792	0.0458536	0		0.23122	7.93318	5.10311	0.146736	0.98624	0.224105	0		0.0122144	0.419079	0.269577	0.00775147	0.0520992	0.0118386	0		0.0180299	0.618609	0.397927	0.011442	0.0769044	0.0174751	0		0.049789	1.70827	1.09886	0.0315969	0.212369	0.048257	0		0.0024294	0.0833531	0.0536178	0.00154173	0.0103623	0.00235465	0
Anaerostipes hadrus		0.338496	12.5224	5.49723	0.0846241	0.589804	0.42171	0		-0.0210133	-0.77737	-0.341259	-0.00525332	-0.0366141	-0.0261791	0		-0.0330249	-1.22173	-0.536329	-0.00825622	-0.0575434	-0.0411435	0		-0.00187322	-0.0692985	-0.0304215	-0.000468306	-0.00326395	-0.00233373	0		-0.0618575	-2.28837	-1.00458	-0.0154644	-0.107782	-0.0770642	0		0.299587	11.083	4.86534	0.0748967	0.522007	0.373235	0
Klebsiella variicola		0	0	0	0	0	0	0		0	0	0	0	0	0	0		0	0	0	0	0	0	0		0	0	0	0	0	0	0		0	0	0	0	0	0	0		0	0	0	0	0	0	0
Bacteroides ovatus		-5.03499e-05	-0.00265945	-0.00121935	-4.02799e-05	-0.000305988	-4.56506e-05	0		0.00337792	0.178419	0.0818047	0.00270234	0.0205284	0.00306265	0		-8.94771e-06	-0.000472612	-0.000216691	-7.15817e-06	-5.43773e-05	-8.11259e-06	0		0.00562615	0.297169	0.136251	0.00450092	0.0341914	0.00510104	0		-1.20576e-05	-0.000636875	-0.000292005	-9.64609e-06	-7.32768e-05	-1.09322e-05	0		-0.000780884	-0.0412458	-0.018911	-0.000624707	-0.00474561	-0.000708001	0
Bacteroides uniformis		-0.0266386	-1.31731	-0.419811	-0.0199789	-0.0968424	-0.0492814	0		0.00854849	0.422733	0.13472	0.00641137	0.0310773	0.0158147	0		0.04511	2.23074	0.710912	0.0338325	0.163994	0.0834535	0		0.0020089	0.0993426	0.0316594	0.00150668	0.0073032	0.00371647	0		-0.0140381	-0.694202	-0.221234	-0.0105286	-0.0510345	-0.0259705	0		-0.0387077	-1.91414	-0.610016	-0.0290308	-0.140719	-0.0716093	0
Bacteroides thetaiotaomicron		4.61444e-05	0.00305397	0.00163604	7.49846e-05	0.000547033	5.24892e-05	2.30722e-05		0.00309005	0.204509	0.109558	0.00502134	0.036632	0.00351494	0.00154503		0.000155304	0.0102784	0.00550627	0.000252368	0.0018411	0.000176658	7.76518e-05		-0.000757544	-0.0501365	-0.0268586	-0.00123101	-0.00898055	-0.000861706	-0.000378772		0.000781084	0.0516944	0.0276932	0.00126926	0.00925961	0.000888483	0.000390542		0.0190008	1.25753	0.673671	0.0308763	0.225251	0.0216134	0.00950039
[Ruminococcus] gnavus ATCC 29149		0	0.0410666	0.0192381	0.000410973	0.00154426	0.00134251	0		0	-0.031066	-0.0145532	-0.000310893	-0.0011682	-0.00101558	0		0	0.222431	0.1042	0.00222597	0.00836424	0.0072715	0		0	0.46573	0.218176	0.00466078	0.0175132	0.0152252	0		0	0.180187	0.0844105	0.00180321	0.00677571	0.0058905	0		0	0.0346013	0.0162094	0.000346272	0.00130114	0.00113115	0
Parabacteroides distasonis ATCC 8503		0.000814354	0.0587675	0.0315291	0.00132333	0.0106677	0.0010383	0.00101794		0.000263642	0.0190256	0.0102073	0.000428419	0.00345361	0.000336144	0.000329553		0.000922106	0.0665434	0.0357008	0.00149842	0.0120792	0.00117568	0.00115263		-0.000458409	-0.0330809	-0.0177481	-0.000744915	-0.00600498	-0.000584472	-0.000573011		0.00171414	0.1237	0.0663657	0.00278548	0.0224545	0.00218553	0.00214267		-0.000348749	-0.0251673	-0.0135024	-0.000566717	-0.00456848	-0.000444655	-0.000435936
Bacteroides caccae		0.00233029	0.097242	0.0372292	0.00174772	0.00698204	0.00227203	0		0.0108382	0.452273	0.173153	0.00812864	0.0324735	0.0105672	0		-3.57909e-05	-0.00149354	-0.000571801	-2.68431e-05	-0.000107237	-3.48961e-05	0		-0.00253084	-0.105611	-0.0404332	-0.00189813	-0.00758294	-0.00246757	0		0.000603565	0.0251865	0.00964266	0.000452673	0.00180841	0.000588475	0		0	0	0	0	0	0	0
Klebsiella quasipneumoniae subsp. quasipneumoniae		0	0	0	0	0	0	0		0.000853108	0.0356699	0.0250926	0.00084764	0.00498318	0.000998301	0		0	0	0	0	0	0	0		0	0	0	0	0	0	0		0	0	0	0	0	0	0		0	0	0	0	0	0	0
Roseburia hominis A2-183		-0.000110673	-0.00891308	-0.00333647	0	-0.000316929	-0.000229647	0		-0.00339971	-0.273796	-0.102491	0	-0.00973554	-0.0070544	0		0.0278318	2.24143	0.839043	0	0.0797	0.0577509	0		6.53958e-06	0.000526665	0.000197149	0	1.8727e-05	1.35696e-05	0		0.000931205	0.0749945	0.028073	0	0.00266663	0.00193225	0		-0.00263416	-0.212142	-0.0794119	0	-0.00754327	-0.00546588	0
Bifidobacterium longum		0	0	0	0	0	0	0		-0.015629	-0.49006	-0.249418	-0.00686989	-0.050267	-0.00930519	-0.0111636		-0.00268073	-0.0840567	-0.042781	-0.00117834	-0.00862196	-0.00159606	-0.00191481		-0.0001473	-0.00461872	-0.00235072	-6.47473e-05	-0.000473757	-8.76996e-05	-0.000105214		0.00773269	0.242465	0.123404	0.00339899	0.0248704	0.00460389	0.00552335		0	0	0	0	0	0	0
Bifidobacterium bifidum		-0.00026182	-0.00537625	-0.00265966	-3.021e-05	-0.000742178	-0.000110739	-9.06299e-05		0.00067833	0.0139289	0.00689073	7.82689e-05	0.00192286	0.000286907	0.000234807		-0.0011441	-0.023493	-0.0116222	-0.000132011	-0.00324316	-0.000483907	-0.000396033		-0.000559458	-0.011488	-0.00568318	-6.45528e-05	-0.00158589	-0.000236628	-0.000193658		0.00927542	0.190463	0.0942232	0.00107024	0.026293	0.00392313	0.00321072		0	0	0	0	0	0	0
Phascolarctobacterium faecium		-0.0102133	-0.401345	-0.0918591	-0.00383	-0.00632253	-0.013788	0		0.000408499	0.0160524	0.00367406	0.000153187	0.00025288	0.000551473	0		0.0183418	0.720762	0.164967	0.00687817	0.0113544	0.0247614	0		0.000408188	0.0160402	0.00367126	0.00015307	0.000252688	0.000551053	0		-0.000335995	-0.0132033	-0.00302196	-0.000125998	-0.000207997	-0.000453593	0		-0.00112963	-0.0443903	-0.01016	-0.000423612	-0.000699297	-0.001525	0
Bacteroides vulgatus ATCC 8482		-0.0352391	-2.57343	-1.23509	-0.0440489	-0.427911	-0.0665138	0		0.0105222	0.768408	0.368791	0.0131527	0.127771	0.0198606	0		0.00906358	0.661891	0.317669	0.0113295	0.11006	0.0171075	0		-0.0140288	-1.02449	-0.491695	-0.017536	-0.170353	-0.0264794	0		0.029769	2.17396	1.04337	0.0372112	0.361487	0.056189	0		0.0552639	4.03579	1.93694	0.0690799	0.671074	0.104311	0
[Eubacterium] hallii		-0.0931477	-3.28564	-0.966377	-0.0116435	-0.0349304	-0.0931477	0		-0.100598	-3.54844	-1.04367	-0.0125748	-0.0377243	-0.100598	0		-0.000603779	-0.0212974	-0.00626401	-7.54724e-05	-0.000226417	-0.000603779	0		0.0736318	2.59725	0.763906	0.00920398	0.0276119	0.0736318	0		0.00716341	0.252678	0.0743181	0.000895427	0.00268628	0.00716341	0		0.0850152	2.99878	0.882006	0.0106269	0.0318807	0.0850152	0
Eggerthella lenta		0.00611667	0.433426	0.12403	0.00305834	0.0397584	0.0117746	0		-0.00328936	-0.233084	-0.0666997	-0.00164468	-0.0213809	-0.00633202	0		0.000748152	0.0530139	0.0151706	0.000374076	0.00486299	0.00144019	0		0.00234611	0.166245	0.047573	0.00117306	0.0152497	0.00451627	0		-4.34074e-05	-0.00307584	-0.000880188	-2.17037e-05	-0.000282148	-8.35592e-05	0		-0.000234265	-0.0166	-0.00475028	-0.000117133	-0.00152272	-0.00045096	0
Oscillibacter valericigenes		0.000450197	0.0239834	0.0112651	0.000675295	0.00176308	0.000570249	0		0.0356876	1.90119	0.893	0.0535314	0.139761	0.0452043	0		-0.00186071	-0.099126	-0.04656	-0.00279106	-0.00728699	-0.0023569	0		-0.000299032	-0.0159304	-0.0074826	-0.000448549	-0.00117108	-0.000378774	0		-0.0104513	-0.556776	-0.261521	-0.015677	-0.04093	-0.0132384	0		0.000247337	0.0131764	0.00618904	0.000371006	0.000968633	0.000313294	0
Parabacteroides distasonis		0	0	0	0	0	0	0		0	0	0	0	0	0	0		0	0	0	0	0	0	0		0	0	0	0	0	0	0		0.00259178	0.187035	0.100345	0.00421164	0.0339513	0.00330452	0.00323972		0	0	0	0	0	0	0
Bacteroides cellulosilyticus		0	0	0	0	0	0	0		0	0	0	0	0	0	0		0.00224327	0.108495	0.0413537	0.00224327	0.00458002	0.0030845	0		0	0	0	0	0	0	0		0.0275154	1.33078	0.507234	0.0275154	0.0561774	0.0378337	0		0	0	0	0	0	0	0
Novibacillus thermophilus		2.17024e-05	0.000532968	0.000282528	1.44683e-05	3.55679e-05	1.30215e-05	0		-2.64226e-05	-0.000648887	-0.000343977	-1.76151e-05	-4.33038e-05	-1.58536e-05	0		0.0286428	0.703409	0.372879	0.0190952	0.0469423	0.0171857	0		-0.000126257	-0.00310063	-0.00164365	-8.41715e-05	-0.000206922	-7.57544e-05	0		0.00317588	0.0779932	0.0413444	0.00211725	0.00520491	0.00190553	0		0.0164037	0.402842	0.213548	0.0109358	0.0268838	0.00984222	0
[Clostridium] scindens		0	0.0313316	0.0121216	0	0.000840766	0.000767656	0		0	0.56259	0.217656	0	0.0150968	0.013784	0		0	0.00184878	0.000715259	0	4.96109e-05	4.52969e-05	0		0	0.0228876	0.00885481	0	0.000614176	0.000560769	0		0	0.00876558	0.00339125	0	0.000235219	0.000214765	0		0	0.0113442	0.00438888	0	0.000304415	0.000277944	0
[Clostridium] saccharolyticum		-2.20019e-05	-0.00413177	-0.00295641	-0.00012101	-0.000742841	-4.84041e-05	-4.40037e-05		0.000180324	0.0338634	0.0242304	0.000991784	0.00608822	0.000396714	0.000360649		5.75517e-05	0.0108077	0.00773328	0.000316534	0.0019431	0.000126614	0.000115103		-7.96372e-06	-0.00149552	-0.00107009	-4.38005e-05	-0.000268876	-1.75202e-05	-1.59274e-05		0.000257403	0.0483381	0.0345875	0.00141571	0.00869059	0.000566286	0.000514805		-2.25551e-05	-0.00423566	-0.00303075	-0.000124053	-0.000761518	-4.96211e-05	-4.51101e-05
Pelotomaculum thermopropionicum SI		0.0370115	1.22456	0.578349	0.0296092	0.240285	0.0162851	0		-0.000132113	-0.00437108	-0.00206443	-0.000105691	-0.000857703	-5.81298e-05	0		0	0	0	0	0	0	0		0	0	0	0	0	0	0		-0.00211778	-0.0700687	-0.0330929	-0.00169423	-0.013749	-0.000931824	0		0	0	0	0	0	0	0
Bacteroides xylanisolvens XB1A		0	0	0	0	0	0	0		0	0	0	0	0	0	0		0	0	0	0	0	0	0		-0.000232896	-0.0101325	-0.00562665	-0.00019408	-0.00139315	-0.000196991	-7.7632e-05		0	0	0	0	0	0	0		0	0	0	0	0	0	0
Hungatella hathewayi		-0.00387715	-0.228453	-0.169392	-0.00538493	-0.0368999	-0.00258477	-0.00258477		0.011771	0.693579	0.514273	0.0163486	0.112028	0.00784732	0.00784732		0.00457072	0.26932	0.199694	0.00634822	0.0435009	0.00304715	0.00304715		-0.00168995	-0.0995767	-0.0738338	-0.00234715	-0.0160837	-0.00112663	-0.00112663		-0.0344593	-2.03044	-1.50552	-0.0478601	-0.327959	-0.0229729	-0.0229729		-0.00575372	-0.339026	-0.25138	-0.00799128	-0.0547598	-0.00383581	-0.00383581
Citrobacter braakii		0	0	0	0	0	0	0		0	0	0	0	0	0	0		0	0	0	0	0	0	0		0	0	0	0	0	0	0		0	0	0	0	0	0	0		0	0	0	0	0	0	0
Enterobacter cloacae		0	0	0	0	0	0	0		0.00067833	0.0230263	0.0182795	0.000370404	0.00465983	0.000563192	0.00021421		0	0	0	0	0	0	0		0	0	0	0	0	0	0		0	0	0	0	0	0	0		0	0	0	0	0	0	0
Flavonifractor plautii		0.000185348	0.0150159	0.01243	0.000370697	0.00279635	0.000194616	0.000370697		-0.000231747	-0.0187748	-0.0155416	-0.000463494	-0.00349637	-0.000243334	-0.000463494		0.000669966	0.0542769	0.0449299	0.00133993	0.0101078	0.000703464	0.00133993		0.002336	0.189249	0.156659	0.00467199	0.0352432	0.0024528	0.00467199		-0.00360966	-0.292435	-0.242074	-0.00721932	-0.054459	-0.00379014	-0.00721932		0.00198134	0.160517	0.132875	0.00396269	0.0298926	0.00208041	0.00396269
Methanobrevibacter smithii ATCC 35061		-0.00218646	-0.186221	-0.0498396	-0.00218646	-0.0274837	-0.00262375	-0.00218646		3.46463e-05	0.00295082	0.000789749	3.46463e-05	0.000435502	4.15755e-05	3.46463e-05		-0.00463386	-0.394665	-0.105627	-0.00463386	-0.0582474	-0.00556063	-0.00463386		-0.000217288	-0.0185064	-0.004953	-0.000217288	-0.0027313	-0.000260745	-0.000217288		0.0157706	1.34318	0.359485	0.0157706	0.198236	0.0189247	0.0157706		0.00575069	0.489786	0.131085	0.00575069	0.072286	0.00690083	0.00575069
[Clostridium] leptum		4.68774e-05	0.00638062	0.00298883	0.000140632	0.00082961	9.37548e-05	9.37548e-05		-0.000777908	-0.105883	-0.0495981	-0.00233372	-0.013767	-0.00155582	-0.00155582		0.000647514	0.088135	0.0412844	0.00194254	0.0114593	0.00129503	0.00129503		3.92375e-05	0.00534073	0.00250172	0.000117712	0.000694403	7.8475e-05	7.8475e-05		0.00435793	0.593171	0.277854	0.0130738	0.0771241	0.00871586	0.00871586		0.000748633	0.101899	0.0477316	0.0022459	0.0132489	0.00149727	0.00149727
Rhodospirillum rubrum ATCC 11170		0	0	0	0	0	0	0		-0.000136917	-0.00614786	-0.00342896	-0.000105691	-0.00129618	-5.94509e-05	-0.000105691		0	0	0	0	0	0	0		0	0	0	0	0	0	0		0.00673711	0.30251	0.168724	0.00520058	0.0637795	0.00292532	0.00520058		0.0064603	0.29008	0.161792	0.0049869	0.0611589	0.00280513	0.0049869
Roseburia inulinivorans DSM 16841		-0.000457451	-0.0306729	-0.0163179	-0.000686177	-0.0038269	-0.000457451	0		4.11941e-06	0.000276214	0.000146945	6.17912e-06	3.44618e-05	4.11941e-06	0		0.000187067	0.0125432	0.00667291	0.0002806	0.00156495	0.000187067	0		-0.00163291	-0.10949	-0.0582482	-0.00244937	-0.0136605	-0.00163291	0		0.00123047	0.0825049	0.0438923	0.0018457	0.0102937	0.00123047	0		-0.00148368	-0.0994833	-0.0529248	-0.00222552	-0.012412	-0.00148368	0
Pseudopropionibacterium propionicum		0.00011702	0.0087748	0.00539352	0.00011702	0.00164744	9.55661e-05	0.000234039		0.00119661	0.0897283	0.0551524	0.00119661	0.0168461	0.000977228	0.00239321		-4.83177e-05	-0.00362313	-0.002227	-4.83177e-05	-0.00068023	-3.94594e-05	-9.66353e-05		-0.000809599	-0.0607083	-0.037315	-0.000809599	-0.0113978	-0.000661172	-0.0016192		0.000399418	0.0299506	0.0184095	0.000399418	0.00562312	0.000326191	0.000798835		0.00451858	0.338829	0.208265	0.00451858	0.0636138	0.00369017	0.00903716
Streptococcus oralis subsp. dentisani		0.000432603	0.0182906	0.00886714	0.000562384	0.00165532	0.000535206	0.000173041		-1.31421e-05	-0.000555653	-0.000269376	-1.70848e-05	-5.02872e-05	-1.62591e-05	-5.25685e-06		0	0	0	0	0	0	0		0	0	0	0	0	0	0		0.00128701	0.0544152	0.0263801	0.00167312	0.00492464	0.00159226	0.000514805		0.000164891	0.00697165	0.00337981	0.000214359	0.000630942	0.000203999	6.59565e-05
Halorhodospira halochloris		0.0239432	1.00438	0.354955	0.0205227	0.187986	0.0269645	0		0	0	0	0	0	0	0		-3.75804e-05	-0.00157644	-0.000557125	-3.22118e-05	-0.000295056	-4.23227e-05	0		2.28885e-05	0.000960139	0.00033932	1.96187e-05	0.000179705	2.57768e-05	0		-0.00307571	-0.129021	-0.0455971	-0.00263632	-0.0241484	-0.00346384	0		0.000230848	0.00968372	0.00342229	0.00019787	0.00181246	0.000259979	0
Klebsiella aerogenes KCTC 2190		0	0	0	0	0	0	0		0	0	0	0	0	0	0		0	0	0	0	0	0	0		0	0	0	0	0	0	0		0	0	0	0	0	0	0		0	0	0	0	0	0	0
Syntrophobotulus glycolicus		0.00834924	0.459568	0.169509	0.0166985	0.0566251	0.00640109	0.00556616		0	0	0	0	0	0	0		0	0	0	0	0	0	0		0	0	0	0	0	0	0		0	0	0	0	0	0	0		0	0	0	0	0	0	0
Parabacteroides johnsonii		1.15361e-05	0.000450059	0.000234078	1.15361e-05	4.09852e-05	8.65207e-06	0		0	0	0	0	0	0	0		0	0	0	0	0	0	0		5.23166e-05	0.00204104	0.00106155	5.23166e-05	0.00018587	3.92375e-05	0		0.0180714	0.705023	0.366686	0.0180714	0.0642039	0.0135536	0		0	0	0	0	0	0	0
Blautia hansenii DSM 20583		7.78686e-05	0.00362308	0.00129175	3.89343e-05	0.000103432	7.78686e-05	0		1.23582e-05	0.000575006	0.000205009	6.17912e-06	1.64152e-05	1.23582e-05	0		3.88259e-05	0.0018065	0.000644079	1.9413e-05	5.15718e-05	3.88259e-05	0		-0.000694415	-0.0323098	-0.0115196	-0.000347208	-0.00092238	-0.000694415	0		-9.40493e-05	-0.00437594	-0.00156017	-4.70247e-05	-0.000124924	-9.40493e-05	0		0.00128103	0.0596038	0.0212508	0.000640513	0.00170157	0.00128103	0
Ruminococcus flavefaciens		4.32603e-05	0.00595959	0.00269158	0.000129781	0.000709323	0.000108151	8.65207e-05		-0.000432423	-0.059571	-0.0269045	-0.00129727	-0.00709027	-0.00108106	-0.000864846		0.00230945	0.318153	0.14369	0.00692836	0.0378672	0.00577364	0.00461891		-3.22764e-05	-0.00444643	-0.00200818	-9.68292e-05	-0.000529224	-8.0691e-05	-6.45528e-05		0.000973173	0.134065	0.060549	0.00291952	0.0159567	0.00243293	0.00194635		2.99453e-05	0.0041253	0.00186314	8.98359e-05	0.000491002	7.48633e-05	5.98906e-05
Odoribacter splanchnicus		-0.000187973	-0.00951049	-0.00411574	-0.00012084	-0.00137081	-0.000173204	-8.05599e-05		0.00506942	0.256487	0.110997	0.00325891	0.0369693	0.0046711	0.00217261		4.02639e-05	0.00203715	0.000881593	2.58839e-05	0.000293629	3.71003e-05	1.7256e-05		0	0	0	0	0	0	0		0.000414211	0.020957	0.0090693	0.000266278	0.00302068	0.000381666	0.000177519		0.00225804	0.114246	0.0494407	0.0014516	0.016467	0.00208063	0.000967733
Gottschalkia acidurici		0.011862	0.739317	0.264922	0.031632	0.0807857	0.00790799	0.015816		-0.00453148	-0.282432	-0.101205	-0.012084	-0.0308615	-0.00302099	-0.00604198		0	0	0	0	0	0	0		0	0	0	0	0	0	0		0.00130476	0.0813216	0.0291402	0.00347937	0.00888606	0.000869843	0.00173969		0	0	0	0	0	0	0
Citrobacter freundii		0	0	0	0	0	0	0		0	0	0	0	0	0	0		0	0	0	0	0	0	0		0	0	0	0	0	0	0		0	0	0	0	0	0	0		0	0	0	0	0	0	0
Haemophilus parainfluenzae ATCC 33392		0	0	0	0	0	0	0		-3.52302e-05	-0.00192631	-0.000653111	-2.86245e-05	-0.000211248	-7.38366e-05	0		3.45119e-05	0.00188704	0.000639795	2.80409e-05	0.000206941	7.23312e-05	0		0	0	0	0	0	0	0		0.000139339	0.00761876	0.00258312	0.000113213	0.000835507	0.000292032	0		-0.000546619	-0.0298879	-0.0101334	-0.000444128	-0.00327764	-0.00114562	0
[Eubacterium] eligens ATCC 27750		-0.00245777	-0.150374	-0.0556685	-0.00184333	-0.00508312	-0.0043011	0		-0.00148844	-0.0910676	-0.0337132	-0.00111633	-0.00307837	-0.00260478	0		0.0170971	1.04605	0.387249	0.0128228	0.0353599	0.0299199	0		0.00437812	0.267867	0.0991645	0.00328359	0.00905475	0.00766171	0		9.47461e-05	0.00579686	0.002146	7.10596e-05	0.000195952	0.000165806	0		-0.00493614	-0.302008	-0.111804	-0.0037021	-0.0102088	-0.00863824	0
Desulfovibrio desulfuricans		0	0	0	0	0	0	0		0.000703296	0.0299902	0.0183227	0.00055569	0.00709615	0.000718925	0.000208384		0	0	0	0	0	0	0		0	0	0	0	0	0	0		7.75555e-05	0.00330715	0.00202053	6.12784e-05	0.000782524	7.92789e-05	2.29794e-05		-0.000131774	-0.00561917	-0.00343307	-0.000104118	-0.00132958	-0.000134702	-3.90442e-05
[Clostridium] hylemonae		0	0	0	0	0	0	0		0	0	0	0	0	0	0		0	0	0	0	0	0	0		0	0	0	0	0	0	0		0	0.19458	0.119203	0.00250302	0.0296972	0.00250302	0.00250302		0	0.00256367	0.00157054	3.29783e-05	0.000391272	3.29783e-05	3.29783e-05
Eubacterium limosum		0	0	0	0	0	0	0		0	0	0	0	0	0	0		0	0	0	0	0	0	0		-4.20858e-05	-0.00687916	-0.00239306	-0.000126257	-0.000254853	-0.000172552	0		0	0	0	0	0	0	0		0	0	0	0	0	0	0
Tyzzerella nexilis DSM 1787		0	0	0	0	0	0	0		0	0	0	0	0	0	0		0.000241583	0.0317769	0.0137807	0.00108713	0.00365214	0.000483167	0.000483167		0.000171715	0.0225867	0.00979517	0.000772718	0.00259591	0.00034343	0.00034343		-3.37613e-05	-0.00444083	-0.00192585	-0.000151926	-0.000510387	-6.75226e-05	-6.75226e-05		0.000229139	0.0301401	0.0130708	0.00103113	0.00346402	0.000458278	0.000458278
Bacteroides caecimuris		0	0	0	0	0	0	0		1.64777e-05	0.00065892	0.000232355	1.23582e-05	3.29553e-05	1.44179e-05	0		-7.15817e-06	-0.000286246	-0.000100939	-5.36863e-06	-1.43163e-05	-6.2634e-06	0		0	0	0	0	0	0	0		7.10076e-05	0.0028395	0.00100129	5.32557e-05	0.000142015	6.21316e-05	0		-7.80884e-05	-0.00312266	-0.00110114	-5.85663e-05	-0.000156177	-6.83273e-05	0
Desulfovibrio alaskensis		0.000230722	0.0115315	0.00474968	0.000346083	0.00258749	0.000126897	0		7.41494e-05	0.00370599	0.00152645	0.000111224	0.00083157	4.07822e-05	0		0	0	0	0	0	0	0		3.92375e-05	0.00196109	0.00080775	5.88562e-05	0.00044004	2.15806e-05	0		-0.000434074	-0.021695	-0.00893593	-0.000651111	-0.00486804	-0.000238741	0		0	0	0	0	0	0	0
Hungateiclostridium thermocellum		0.000153034	0.00597637	0.00245141	0.000120727	0.000726644	0.000175138	0.000142831		-5.48408e-06	-0.000214168	-8.78483e-05	-4.32633e-06	-2.60398e-05	-6.27622e-06	-5.11847e-06		0.000570056	0.0222622	0.00913161	0.000449711	0.00270678	0.000652397	0.000532052		0.0129602	0.506131	0.207607	0.0102242	0.0615386	0.0148323	0.0120962		-0.00124946	-0.0487948	-0.0200149	-0.000985687	-0.00593278	-0.00142994	-0.00116617		0	0	0	0	0	0	0
Rothia mucilaginosa		0	0	0	0	0	0	0		0	0	0	0	0	0	0		0.000155304	0.00513563	0.00227041	5.60819e-05	0.00101071	0.000106987	0		0.000294281	0.00973139	0.00430215	0.000106268	0.00191516	0.000202727	0		0.000319534	0.0105665	0.00467133	0.000115387	0.00207951	0.000220124	0		0.000296804	0.00981483	0.00433903	0.000107179	0.00193158	0.000204465	0
Corynebacterium argentoratense		0	0	0	0	0	0	0		0	0	0	0	0	0	0		0	0	0	0	0	0	0		0	0	0	0	0	0	0		0	0	0	0	0	0	0		0	0	0	0	0	0	0
Bacteroides salanitronis		0	0	0	0	0	0	0		-0.000184958	-0.00754856	-0.00280306	-0.000118902	-0.000682034	-0.000138719	0		0	0	0	0	0	0	0		0	0	0	0	0	0	0		0	0	0	0	0	0	0		0.00405698	0.165574	0.061484	0.00260806	0.0149601	0.00304274	0
Actinomyces odontolyticus		0.00094746	0.0264685	0.0104536	0.00047373	0.00300029	0.00094746	0		0	0	0	0	0	0	0		0.000327863	0.00915929	0.00361742	0.000163932	0.00103823	0.000327863	0		0.000340058	0.00949997	0.00375198	0.000170029	0.00107685	0.000340058	0		0.00019065	0.00532606	0.00210351	9.5325e-05	0.000603725	0.00019065	0		0.000659565	0.0184258	0.0072772	0.000329783	0.00208862	0.000659565	0
Gordonibacter urolithinfaciens		-2.44419e-05	-0.00180555	-0.000520409	-2.44419e-05	-0.000126283	-5.84569e-05	0		0	0	0	0	0	0	0		4.31399e-05	0.00318679	0.00091852	4.31399e-05	0.000222889	0.000103176	0		0	0	0	0	0	0	0		-1.44691e-05	-0.00106885	-0.000308072	-1.44691e-05	-7.47572e-05	-3.46053e-05	0		3.29783e-05	0.00243614	0.000702162	3.29783e-05	0.000170388	7.8873e-05	0
[Clostridium] symbiosum		7.33051e-07	0.000112725	6.63941e-05	3.29873e-06	1.93773e-05	1.83263e-06	2.9322e-06		0	0	0	0	0	0	0		7.76518e-05	0.011941	0.0070331	0.000349433	0.00205263	0.00019413	0.000310607		-0.000231472	-0.0355947	-0.0209649	-0.00104162	-0.00611867	-0.000578679	-0.000925887		-4.82304e-06	-0.000741667	-0.000436834	-2.17037e-05	-0.000127491	-1.20576e-05	-1.92922e-05		-4.51101e-05	-0.00693684	-0.00408573	-0.000202996	-0.00119243	-0.000112775	-0.000180441
Bacteroides intestinalis		0	0	0	0	0	0	0		0	0	0	0	0	0	0		0	0	0	0	0	0	0		0	0	0	0	0	0	0		0	0	0	0	0	0	0		0	0	0	0	0	0	0
Halorhodospira halophila		0	0	0	0	0	0	0		0	0	0	0	0	0	0		-8.94771e-06	-0.000370287	-0.000171614	-7.15817e-06	-5.48336e-05	-5.54758e-06	0		0	0	0	0	0	0	0		0.00213458	0.0883363	0.0409405	0.00170767	0.0130812	0.00132344	0		0.000412228	0.0170594	0.00790638	0.000329783	0.00252623	0.000255582	0
Fodinicurvata fenggangensis		0	0	0	0	0	0	0		0.00120493	0.052611	0.0273026	0.000963943	0.00958332	0.000915746	0		0.000345119	0.015069	0.0078201	0.000276095	0.00274488	0.000262291	0		0	0	0	0	0	0	0		0	0	0	0	0	0	0		0	0	0	0	0	0	0
Dethiobacter alkaliphilus AHT 1		0.000360503	0.0132705	0.00597056	0.000432603	0.00129386	0.000245142	0.000144201		1.02985e-05	0.000379099	0.000170562	1.23582e-05	3.69619e-05	7.003e-06	4.11941e-06		-0.000354234	-0.0130397	-0.00586673	-0.000425081	-0.00127136	-0.000240879	-0.000141694		5.82751e-05	0.00214516	0.000965137	6.99301e-05	0.000209152	3.96271e-05	2.331e-05		7.67019e-05	0.00282347	0.00127032	9.20423e-05	0.000275287	5.21573e-05	3.06808e-05		0.00173136	0.063733	0.0286743	0.00207763	0.00621393	0.00117732	0.000692544
Paraprevotella xylaniphila		0	0	0	0	0	0	0		0	0	0	0	0	0	0		0	0	0	0	0	0	0		0	0	0	0	0	0	0		0	0	0	0	0	0	0		0.00237444	0.108279	0.0275067	0.00178083	0.00554035	0.00237444	0
Parabacteroides merdae		-0.00117946	-0.0476024	-0.0210257	-0.000884596	-0.00391516	-0.000884596	0		-0.000547205	-0.0220849	-0.00975475	-0.000410404	-0.00181642	-0.000410404	0		-0.000108651	-0.00438511	-0.00193688	-8.14886e-05	-0.000360663	-8.14886e-05	0		-8.41715e-05	-0.00339711	-0.00150048	-6.31287e-05	-0.000279403	-6.31287e-05	0		0.00028403	0.0114633	0.00506327	0.000213023	0.000942824	0.000213023	0		0.00389896	0.15736	0.0695047	0.00292422	0.0129424	0.00292422	0
Novispirillum itersonii subsp. nipponicum		0	0	0	0	0	0	0		0.00152984	0.0583075	0.0317317	0.00101989	0.00845279	0.000968899	0		0.000155304	0.00591916	0.00322129	0.000103536	0.000858096	9.8359e-05	0		0	0	0	0	0	0	0		0	0	0	0	0	0	0		0	0	0	0	0	0	0
Anaerotignum propionicum		0	-0.0142778	-0.00378085	-0.000312806	-0.000347563	-0.000375368	0		0	0.00394857	0.00104561	8.65077e-05	9.61196e-05	0.000103809	0		0	0.00197344	0.00052258	4.32353e-05	4.80393e-05	5.18824e-05	0		0	-0.00288145	-0.000763028	-6.31287e-05	-7.0143e-05	-7.57544e-05	0		0	0.0211114	0.00559044	0.000462522	0.000513913	0.000555026	0		0	0.0190751	0.00505122	0.00041791	0.000464344	0.000501492	0
Planococcus antarcticus		-0.00148029	-0.0467969	-0.0179095	-0.000986859	-0.00451723	-0.00109377	0		0	0	0	0	0	0	0		-0.00023622	-0.0074677	-0.00285795	-0.00015748	-0.000720845	-0.00017454	0		0	0	0	0	0	0	0		-1.44691e-05	-0.000457418	-0.000175057	-9.64609e-06	-4.41538e-05	-1.06911e-05	0		0	0	0	0	0	0	0
Enterococcus gallinarum		0	0	0	0	0	0	0		0	0	0	0	0	0	0		0	0	0	0	0	0	0		0	0	0	0	0	0	0		0	0	0	0	0	0	0		0	0	0	0	0	0	0
Pseudoclostridium thermosuccinogenes		0	0	0	0	0	0	0		0	0	0	0	0	0	0		0	0	0	0	0	0	0		0	0	0	0	0	0	0		0.00147187	0.0556513	0.0232774	0.0011039	0.00122656	0.00163132	0		0	0	0	0	0	0	0
Vallitalea guaymasensis		8.79661e-06	0.000525435	0.000377442	1.61271e-05	0.00010465	8.50339e-06	1.17288e-05		-0.000198193	-0.0118383	-0.00850397	-0.000363353	-0.00235782	-0.000191586	-0.000264257		-0.000498037	-0.0297485	-0.0213696	-0.000913068	-0.00592496	-0.000481436	-0.000664049		2.94281e-05	0.00175779	0.00126269	5.39515e-05	0.000350095	2.84472e-05	3.92375e-05		-2.89383e-05	-0.00172853	-0.00124167	-5.30535e-05	-0.000344268	-2.79736e-05	-3.85843e-05		-0.000292831	-0.0174913	-0.0125647	-0.000536858	-0.00348371	-0.00028307	-0.000390442
Christensenella minuta		0	0	0	0	0	0	0		0.000290188	0.0140198	0.0111833	0.000386918	0.00360541	0.000232151	0.000193459		0.000146771	0.00709093	0.00565627	0.000195695	0.00182354	0.000117417	9.78474e-05		1.96187e-05	0.000947837	0.000756068	2.61583e-05	0.000243751	1.5695e-05	1.30792e-05		-6.97319e-05	-0.00336895	-0.00268733	-9.29758e-05	-0.000866376	-5.57855e-05	-4.64879e-05		-6.76652e-05	-0.0032691	-0.00260768	-9.02203e-05	-0.000840698	-5.41322e-05	-4.51101e-05
Rothia dentocariosa ATCC 17931		0	0	0	0	0	0	0		0	0	0	0	0	0	0		0	0	0	0	0	0	0		0	0	0	0	0	0	0		0	0	0	0	0	0	0		0	0	0	0	0	0	0
Veillonella dispar		-4.02799e-05	-0.00148257	-0.000309484	-1.5105e-05	-0.000155366	-4.80003e-05	0		-0.000123306	-0.00453846	-0.000947398	-4.62396e-05	-0.000475608	-0.000146939	0		5.17679e-05	0.0019054	0.00039775	1.9413e-05	0.000199676	6.169e-05	0		0	0	0	0	0	0	0		0.000213023	0.00784064	0.00163673	7.98835e-05	0.000821659	0.000253852	0		0	0	0	0	0	0	0
Alistipes shahii WAL 8301		0	0	0	0	0	0	0		0	0	0	0	0	0	0		0	0	0	0	0	0	0		-0.000126257	-0.00951585	-0.00531233	-0.000252515	-0.00101906	-0.000126257	0		0	0	0	0	0	0	0		0.000692544	0.0521961	0.0291391	0.00138509	0.0055897	0.000692544	0
Fusobacterium nucleatum subsp. nucleatum ATCC 25586		0	0	0	0	0	0	0		0.000988659	0.0379099	0.0168386	0.000439404	0.0036983	0.000806078	0.000988659		0	0	0	0	0	0	0		0	0	0	0	0	0	0		0	0	0	0	0	0	0		0	0	0	0	0	0	0
Shimwellia blattae DSM 4481 = NBRC 105725		0	0	0	0	0	0	0		0.000988659	0.0352355	0.0191536	0.000679703	0.00421194	0.00115756	0		0	0	0	0	0	0	0		0	0	0	0	0	0	0		0	0	0	0	0	0	0		0	0	0	0	0	0	0
Clostridium perfringens ATCC 13124		0	0	0	0	0	0	0		0	0	0	0	0	0	0		0	0	0	0	0	0	0		0	0	0	0	0	0	0		8.18154e-05	0.00374093	0.00221272	7.28668e-05	0.000537231	6.3885e-05	9.20423e-05		0	0	0	0	0	0	0
Raoultella electrica		0	0	0	0	0	0	0		0.000660479	0.025248	0.0159445	0.000495359	0.00368494	0.000881486	0		7.47758e-05	0.00285843	0.00180515	5.60819e-05	0.000417189	9.9797e-05	0		0	0	0	0	0	0	0		0	0	0	0	0	0	0		0	0	0	0	0	0	0
Coraliomargarita akajimensis		0	0	0	0	0	0	0		0	0	0	0	0	0	0		0	0	0	0	0	0	0		0	0	0	0	0	0	0		0.000498695	0.0283382	0.0158601	0.000664926	0.00503144	0.000515318	0.000332463		0	0	0	0	0	0	0
Shigella dysenteriae		0	0	0	0	0	0	0		0.000428419	0.0180531	0.0134962	0.000283365	0.00356624	0.000495635	0		-0.000170603	-0.00718903	-0.00537439	-0.00011284	-0.00142013	-0.00019737	0		0	0	0	0	0	0	0		0.000230775	0.00972459	0.00726994	0.000152639	0.00192101	0.000266982	0		0	0	0	0	0	0	0
Pseudobutyrivibrio xylanivorans		0.000449907	0.0319414	0.0117573	0.000449907	0.000777113	0.000989796	0		0	0	0	0	0	0	0		0	0	0	0	0	0	0		0	0	0	0	0	0	0		0	0	0	0	0	0	0		0	0	0	0	0	0	0
Chroococcidiopsis thermalis PCC 7203		0	0	0	0	0	0	0		-0.000211381	-0.0092685	-0.00310543	-0.000193766	-0.000839653	-0.000244263	0		0	0	0	0	0	0	0		0	0	0	0	0	0	0		0	0	0	0	0	0	0		0	0	0	0	0	0	0
Parabacteroides merdae ATCC 43184		0	0	0	0	0	0	0		0	0	0	0	0	0	0		0	0	0	0	0	0	0		0	0	0	0	0	0	0		0	0	0	0	0	0	0		0	0	0	0	0	0	0
Veillonella parvula DSM 2008		0	0	0	0	0	0	0		-0.000211381	-0.00856573	-0.00175446	-0.000132113	-0.000824135	-0.000267749	0		0	0	0	0	0	0	0		0.000326979	0.0132501	0.00271393	0.000204362	0.00127483	0.000414173	0		0	0	0	0	0	0	0		-0.000624707	-0.0253148	-0.00518507	-0.000390442	-0.00243561	-0.000791296	0
Fusobacterium periodonticum		0	0	0	0	0	0	0		0.000720897	0.0248336	0.00894084	0.000216269	0.00152166	0.00068245	0.000576718		0	0	0	0	0	0	0		0	0	0	0	0	0	0		0	0	0	0	0	0	0		0	0	0	0	0	0	0
Olsenella uli DSM 7084		0	0	0	0	0	0	0		4.11941e-06	0.00045347	0.000284459	4.11941e-06	7.12932e-05	9.88659e-06	0		0	0	0	0	0	0	0		0	0	0	0	0	0	0		-0.000294206	-0.0323865	-0.0203159	-0.000294206	-0.00509171	-0.000706093	0		3.29783e-05	0.00363028	0.00227726	3.29783e-05	0.000570743	7.91478e-05	0
Kosakonia sacchari		0	0	0	0	0	0	0		0	0	0	0	0	0	0		0	0	0	0	0	0	0		0	0	0	0	0	0	0		0	0	0	0	0	0	0		0	0	0	0	0	0	0
Clostridium estertheticum		0	0	0	0	0	0	0		5.76718e-05	0.00241629	0.00124497	2.88359e-05	8.14832e-05	8.50659e-05	0		-0.00027201	-0.0113965	-0.00587194	-0.000136005	-0.000384318	-0.000401215	0		0	0	0	0	0	0	0		0.000875677	0.0366884	0.0189034	0.000437839	0.00123723	0.00129162	0		0	0	0	0	0	0	0
Streptococcus anginosus		0	0	0	0	0	0	0		8.23883e-06	0.000613004	0.000294415	1.02985e-05	4.41121e-05	1.45945e-05	0		0	0	0	0	0	0	0		0	0	0	0	0	0	0		0	0	0	0	0	0	0		0	0	0	0	0	0	0
Pectobacterium carotovorum		0	0	0	0	0	0	0		0.000339165	0.0125244	0.00663637	0.000254374	0.0016688	0.000381235	0		0	0	0	0	0	0	0		2.83382e-05	0.00104645	0.000554487	2.12536e-05	0.000139433	3.18532e-05	0		0	0	0	0	0	0	0		0	0	0	0	0	0	0
Lachnoanaerobaculum umeaense		9.73719e-05	0.0041368	0.00212703	8.11432e-05	0.000200153	0.000156336	0		6.17912e-06	0.000262517	0.000134979	5.14927e-06	1.27015e-05	9.92092e-06	0		0	0	0	0	0	0	0		0	0	0	0	0	0	0		0	0	0	0	0	0	0		0	0	0	0	0	0	0
Methanomassiliicoccus luminyensis B10		0	0	0	0	0	0	0		0	0	0	0	0	0	0		0	0	0	0	0	0	0		0	0	0	0	0	0	0		0.000272844	0.0157837	0.00642548	0.000545688	0.00254979	5.45688e-05	0.000272844		0	0	0	0	0	0	0
Clostridioides difficile ATCC 9689 = DSM 1296		0	0	0	0	0	0	0		5.92166e-05	0.00273108	0.00184236	7.08582e-05	0.000507157	4.8077e-05	2.05971e-05		-4.11595e-05	-0.00189828	-0.00128056	-4.92512e-05	-0.000352508	-3.34167e-05	-1.43163e-05		0	0	0	0	0	0	0		0	0	0	0	0	0	0		5.99334e-05	0.00276414	0.00186466	7.1716e-05	0.000513296	4.8659e-05	2.08464e-05
Salmonella enterica subsp. enterica serovar Typhimurium		0	0	0	0	0	0	0		0	0	0	0	0	0	0		0	0	0	0	0	0	0		0	0	0	0	0	0	0		0	0	0	0	0	0	0		0	0	0	0	0	0	0
Cedecea lapagei		0	0	0	0	0	0	0		0	0	0	0	0	0	0		0.000103536	0.00397804	0.00204637	7.11808e-05	0.000515777	0.00013891	0		0	0	0	0	0	0	0		0	0	0	0	0	0	0		0	0	0	0	0	0	0
Eubacterium callanderi		0	0	0	0	0	0	0		0	0	0	0	0	0	0		0	0	0	0	0	0	0		0	0	0	0	0	0	0		0	0	0	0	0	0	0		0	0	0	0	0	0	0
Atopobium parvulum DSM 20469		0	0	0	0	0	0	0		0	0	0	0	0	0	0		0	0	0	0	0	0	0		0	0	0	0	0	0	0		0	0	0	0	0	0	0		3.29783e-05	0.00137346	0.000855236	0	0.000101683	7.80486e-05	0
Clostridium septicum		0	0	0	0	0	0	0		0	0	0	0	0	0	0		0	0	0	0	0	0	0		0	0	0	0	0	0	0		0.000159767	0.0123007	0.00488355	0.000159767	0.000317632	0.000330185	0		0	0	0	0	0	0	0
Desulfovibrio vulgaris str. Hildenborough		0	0	0	0	0	0	0		0	0	0	0	0	0	0		0	0	0	0	0	0	0		0	0	0	0	0	0	0		0.000532557	0.0222334	0.0129657	0.00074558	0.00590428	0.000260953	0.000426046		0	0	0	0	0	0	0
Streptococcus gordonii		0	0	0	0	0	0	0		6.17912e-06	0.000401229	0.000229039	8.23883e-06	5.11251e-05	8.10805e-06	4.11941e-06		-5.36863e-05	-0.00348601	-0.00198997	-7.15817e-05	-0.000444192	-7.04455e-05	-3.57909e-05		0	0	0	0	0	0	0		0	0	0	0	0	0	0		0	0	0	0	0	0	0
Hungateiclostridium clariflavum DSM 19732		0	0	0	0	0	0	0		7.10139e-06	0.000285112	0.000135703	7.10139e-06	4.07083e-05	3.19562e-06	0		0	0	0	0	0	0	0		0	0	0	0	0	0	0		0.000361604	0.0145179	0.00691002	0.000361604	0.00207287	0.000162722	0		0	0	0	0	0	0	0
Desulfitobacterium dehalogenans		0	0	0	0	0	0	0		0	0	0	0	0	0	0		0	0	0	0	0	0	0		0	0	0	0	0	0	0		0.000221899	0.00909898	0.00532535	0.000266278	0.00216857	7.98835e-05	8.87595e-05		0	0	0	0	0	0	0
Bifidobacterium longum subsp. suis		0.000100941	0.00316508	0.00161088	4.43696e-05	0.000324652	6.00981e-05	7.21005e-05		0.000461374	0.0144668	0.00736293	0.000202802	0.0014839	0.000274693	0.000329553		-0.000129744	-0.00406824	-0.00207055	-5.70304e-05	-0.000417292	-7.72471e-05	-9.26745e-05		-5.57461e-05	-0.00174797	-0.000889635	-2.45038e-05	-0.000179294	-3.31901e-05	-3.98186e-05		-1.68806e-05	-0.000529307	-0.000269393	-7.42007e-06	-5.42927e-05	-1.00504e-05	-1.20576e-05		0	0	0	0	0	0	0
Oxalobacter formigenes		0	0	0	0	0	0	0		0	0	0	0	0	0	0		0	0	0	0	0	0	0		0	0	0	0	0	0	0		0	0	0	0	0	0	0		0	0	0	0	0	0	0
Desulfuromonas acetoxidans		0	0	0	0	0	0	0		0.000131675	0.00734651	0.00295712	0.000131675	0.00110519	0.000127286	0		0	0	0	0	0	0	0		0	0	0	0	0	0	0		0	0	0	0	0	0	0		0	0	0	0	0	0	0
Actinomyces viscosus		0	0	0	0	0	0	0		0	0	0	0	0	0	0		0	0	0	0	0	0	0		0	0	0	0	0	0	0		0	0	0	0	0	0	0		0	0	0	0	0	0	0
Moraxella osloensis		0	0	0	0	0	0	0		0	0	0	0	0	0	0		0	0	0	0	0	0	0		0	0	0	0	0	0	0		0	0	0	0	0	0	0		0	0	0	0	0	0	0
Actinotignum schaalii		0	0	0	0	0	0	0		0.000255404	0.00631597	0.00247711	6.38509e-05	0.000361822	0.000223478	0		0	0	0	0	0	0	0		0	0	0	0	0	0	0		0	0	0	0	0	0	0		0	0	0	0	0	0	0
Azospirillum brasilense		0	0	0	0	0	0	0		0	0	0	0	0	0	0		0	0	0	0	0	0	0		0	0	0	0	0	0	0		0	0	0	0	0	0	0		0	0	0	0	0	0	0
Streptococcus mutans		0	0	0	0	0	0	0		0	0	0	0	0	0	0		0	0	0	0	0	0	0		1.96187e-05	0.00135173	0.000727905	1.6349e-05	0.000141949	3.09732e-05	1.30792e-05		0	0	0	0	0	0	0		0	0	0	0	0	0	0
Leuconostoc lactis KCTC 3528 = DSM 20202		0	0	0	0	0	0	0		0	0	0	0	0	0	0		0	0	0	0	0	0	0		0	0	0	0	0	0	0		0	0	0	0	0	0	0		0	0	0	0	0	0	0
Streptococcus equinus		0	0	0	0	0	0	0		-1.76151e-05	-0.00157944	-0.000608643	-2.20189e-05	-4.69736e-05	-3.54504e-05	0		0	0	0	0	0	0	0		0	0	0	0	0	0	0		0	0	0	0	0	0	0		9.89348e-05	0.00887087	0.00341843	0.000123669	0.000263826	0.000199106	0
Methylovulum miyakonense HT12		0	0	0	0	0	0	0		0.000111224	0.00772161	0.00379588	0.000222448	0.00126845	0.000140884	7.41494e-05		0	0	0	0	0	0	0		0	0	0	0	0	0	0		0	0	0	0	0	0	0		0	0	0	0	0	0	0
Corynebacterium variabile		0	0	0	0	0	0	0		0	0	0	0	0	0	0		0	0	0	0	0	0	0		0	0	0	0	0	0	0		0	0	0	0	0	0	0		0	0	0	0	0	0	0
Bacteroides reticulotermitis JCM 10512		0	0	0	0	0	0	0		0	0	0	0	0	0	0		0	0	0	0	0	0	0		0	0	0	0	0	0	0		0	0	0	0	0	0	0		0	0	0	0	0	0	0
Morganella morganii		0	0	0	0	0	0	0		0	0	0	0	0	0	0		0	0	0	0	0	0	0		0	0	0	0	0	0	0		0	0	0	0	0	0	0		0	0	0	0	0	0	0
Fusobacterium nucleatum subsp. polymorphum ATCC 10953		0	0	0	0	0	0	0		0	0	0	0	0	0	0		0	0	0	0	0	0	0		0	0	0	0	0	0	0		0	0	0	0	0	0	0		0	0	0	0	0	0	0
Leuconostoc gelidum subsp. gasicomitatum		0	0	0	0	0	0	0		0	0	0	0	0	0	0		0	0	0	0	0	0	0		0	0	0	0	0	0	0		0	0	0	0	0	0	0		0	0	0	0	0	0	0
Streptococcus sanguinis		0	0	0	0	0	0	0		0.000105732	0.00702876	0.00357808	7.67035e-05	0.00067819	0.000133654	0.000173015		0	0	0	0	0	0	0		0	0	0	0	0	0	0		0	0	0	0	0	0	0		0	0	0	0	0	0	0
Clostridium autoethanogenum DSM 10061		0	0	0	0	0	0	0		0	0	0	0	0	0	0		0	0	0	0	0	0	0		0	0	0	0	0	0	0		5.32557e-05	0.00330353	0.00158777	7.10076e-05	0.000734864	3.90542e-05	3.55038e-05		0	0	0	0	0	0	0
Sulfuritalea hydrogenivorans sk43H		0	0	0	0	0	0	0		0	0	0	0	0	0	0		0	0	0	0	0	0	0		0	0	0	0	0	0	0		7.10076e-05	0.00385252	0.00100308	5.32557e-05	0.000404797	0.000104736	0		0	0	0	0	0	0	0
Eubacterium sulci ATCC 35585		0	0.00473936	0.00133937	2.16302e-05	5.76804e-05	0.000108151	0		0	0	0	0	0	0	0		0	0	0	0	0	0	0		0	0	0	0	0	0	0		0	0	0	0	0	0	0		0	0	0	0	0	0	0
Listeria weihenstephanensis		0	0	0	0	0	0	0		0	0	0	0	0	0	0		0	0	0	0	0	0	0		0	0	0	0	0	0	0		0	0	0	0	0	0	0		0	0	0	0	0	0	0
Desulfitobacterium metallireducens		0	0	0	0	0	0	0		0	0	0	0	0	0	0		0	0	0	0	0	0	0		0	0	0	0	0	0	0		-2.71182e-05	-0.000827061	-0.000221422	-4.5197e-06	-4.35534e-05	-1.40111e-05	0		0	0	0	0	0	0	0
Porphyromonas asaccharolytica DSM 20707		0	0	0	0	0	0	0		0.000124956	0.00360757	0.000887312	5.35524e-05	0.000288163	0.000113353	0		0	0	0	0	0	0	0		0	0	0	0	0	0	0		0	0	0	0	0	0	0		0	0	0	0	0	0	0
Actinomyces oris		-2.014e-05	-0.000717762	-0.000242159	-1.5105e-05	-4.00511e-05	-1.76225e-05	0		0.000181254	0.00645966	0.00217937	0.000135941	0.000360449	0.000158597	0		-9.30562e-05	-0.0033164	-0.00111889	-6.97922e-05	-0.000185055	-8.14242e-05	0		0	0	0	0	0	0	0		0	0	0	0	0	0	0		0	0	0	0	0	0	0
Paraclostridium bifermentans		0	0	0	0	0	0	0		0	0	0	0	0	0	0		0	0	0	0	0	0	0		0	0	0	0	0	0	0		1.77519e-05	0.00263731	0.00174928	7.10076e-05	0.000367947	5.14805e-05	3.55038e-05		0	0	0	0	0	0	0
Methanosphaera stadtmanae DSM 3091		-2.014e-05	-0.00138213	-0.000322791	-2.014e-05	-0.000234701	-3.4238e-05	-2.014e-05		0	0	0	0	0	0	0		0	0	0	0	0	0	0		0	0	0	0	0	0	0		0	0	0	0	0	0	0		0	0	0	0	0	0	0
Megasphaera elsdenii DSM 20460		5.76804e-05	0.0025763	0.0014923	2.88402e-05	0.000480239	5.61423e-05	2.30722e-05		0	0	0	0	0	0	0		0	0	0	0	0	0	0		0	0	0	0	0	0	0		0	0	0	0	0	0	0		0	0	0	0	0	0	0
Staphylococcus saprophyticus subsp. saprophyticus ATCC 15305		0	0	0	0	0	0	0		0	0	0	0	0	0	0		0	0	0	0	0	0	0		0	0	0	0	0	0	0		0	0	0	0	0	0	0		0	0	0	0	0	0	0
Blautia producta		0	0	0	0	0	0	0		0	0	0	0	0	0	0		0	0	0	0	0	0	0		0	0	0	0	0	0	0		0	0	0	0	0	0	0		0	0	0	0	0	0	0
Alcanivorax borkumensis SK2		0	0	0	0	0	0	0		4.9433e-05	0.00269568	0.00103902	8.65077e-05	0.000292495	4.07822e-05	2.47165e-05		0	0	0	0	0	0	0		0	0	0	0	0	0	0		0	0	0	0	0	0	0		0	0	0	0	0	0	0
Rickettsia heilongjiangensis 054		0	0	0	0	0	0	0		3.70747e-05	0.00150661	0.000212562	3.70747e-05	0.000222448	9.26868e-05	0		0	0	0	0	0	0	0		0	0	0	0	0	0	0		0	0	0	0	0	0	0		0	0	0	0	0	0	0
Rothia aeria		0	0	0	0	0	0	0		0	0	0	0	0	0	0		0	0	0	0	0	0	0		0	0	0	0	0	0	0		0	0	0	0	0	0	0		0	0	0	0	0	0	0
Leptotrichia wadei		0	0	0	0	0	0	0		0	0	0	0	0	0	0		0	0	0	0	0	0	0		0	0	0	0	0	0	0		3.55038e-05	0.00283401	0.00101975	1.77519e-05	6.50903e-05	9.70437e-05	0		0	0	0	0	0	0	0
Escherichia albertii		0	0	0	0	0	0	0		0	0	0	0	0	0	0		0	0	0	0	0	0	0		0	0	0	0	0	0	0		0	0	0	0	0	0	0		0	0	0	0	0	0	0
Thermaerobacter marianensis		1.73041e-05	0.00054064	0.000210437	1.87461e-05	7.19632e-05	9.61341e-06	0		4.9433e-05	0.00154445	0.000601157	5.35524e-05	0.000205578	2.74628e-05	0		0	0	0	0	0	0	0		0	0	0	0	0	0	0		0	0	0	0	0	0	0		0	0	0	0	0	0	0
Acholeplasma palmae		0	0	0	0	0	0	0		0	0	0	0	0	0	0		4.31399e-06	0.000362184	0.00023612	1.2942e-05	6.19133e-05	8.62798e-06	8.62798e-06		0	0	0	0	0	0	0		0	0	0	0	0	0	0		1.64891e-05	0.00138436	0.000902508	4.94674e-05	0.000236648	3.29783e-05	3.29783e-05
Citrobacter youngae		0	0	0	0	0	0	0		0	0	0	0	0	0	0		0	0	0	0	0	0	0		0	0	0	0	0	0	0		0	0	0	0	0	0	0		0	0	0	0	0	0	0
Cronobacter sakazakii		0	0	0	0	0	0	0		2.19702e-05	0.000693169	0.000368048	1.44179e-05	0.000111537	2.09404e-05	0		0	0	0	0	0	0	0		0	0	0	0	0	0	0		0	0	0	0	0	0	0		0	0	0	0	0	0	0
Erwinia tasmaniensis Et1/99		0	0	0	0	0	0	0		0	0	0	0	0	0	0		0	0	0	0	0	0	0		0	0	0	0	0	0	0		0	0	0	0	0	0	0		0	0	0	0	0	0	0
Desulfosporosinus acidiphilus SJ4		0	0	0	0	0	0	0		0	0	0	0	0	0	0		0	0	0	0	0	0	0		0	0	0	0	0	0	0		0	0	0	0	0	0	0		0	0	0	0	0	0	0
Methylophaga frappieri		0	0	0	0	0	0	0		0	0	0	0	0	0	0		0	0	0	0	0	0	0		0	0	0	0	0	0	0		0	0	0	0	0	0	0		0	0	0	0	0	0	0
Bifidobacterium dentium		0	0	0	0	0	0	0		0	0	0	0	0	0	0		-4.2949e-05	-0.00143515	-0.000719515	0	-7.33712e-05	-4.47386e-05	0		0	0	0	0	0	0	0		0	0	0	0	0	0	0		0	0	0	0	0	0	0
Propionimicrobium lymphophilum		0	0	0	0	0	0	0		0	0	0	0	0	0	0		0	0	0	0	0	0	0		0	0	0	0	0	0	0		0	0	0	0	0	0	0		0	0	0	0	0	0	0
Escherichia coli		0	0	0	0	0	0	0		5.35458e-05	0.00278368	0.00259275	4.08894e-05	0.000633857	6.27634e-05	3.08956e-05		0	0	0	0	0	0	0		0	0	0	0	0	0	0		0	0	0	0	0	0	0		0	0	0	0	0	0	0
Mixta calida		0	0	0	0	0	0	0		2.47165e-05	0.00122957	0.000652721	2.05971e-05	0.000162998	4.35285e-05	0		0	0	0	0	0	0	0		0	0	0	0	0	0	0		0	0	0	0	0	0	0		0	0	0	0	0	0	0
Clostridium argentinense		0	0	0	0	0	0	0		-3.52302e-05	-0.00133335	-0.000616419	-8.80755e-06	-7.02507e-05	-3.28815e-05	0		6.90238e-05	0.00261234	0.0012077	1.7256e-05	0.000137637	6.44222e-05	0		0	0	0	0	0	0	0		0	0	0	0	0	0	0		0	0	0	0	0	0	0
Prevotella melaninogenica ATCC 25845		0	0	0	0	0	0	0		0	0	0	0	0	0	0		0	0	0	0	0	0	0		0	0	0	0	0	0	0		0	0	0	0	0	0	0		0	0	0	0	0	0	0
Arthrospira platensis		0	0	0	0	0	0	0		2.88359e-05	0.00110345	0.000517551	2.67762e-05	0.000242525	1.1809e-05	1.23582e-05		0	0	0	0	0	0	0		0	0	0	0	0	0	0		0	0	0	0	0	0	0		0	0	0	0	0	0	0
Prevotella dentalis DSM 3688		0	0	0	0	0	0	0		0	0	0	0	0	0	0		0	0	0	0	0	0	0		0	0	0	0	0	0	0		0	0	0	0	0	0	0		0	0	0	0	0	0	0
Serratia liquefaciens		0	0	0	0	0	0	0		0	0	0	0	0	0	0		0	0	0	0	0	0	0		0	0	0	0	0	0	0		0	0	0	0	0	0	0		0	0	0	0	0	0	0
Pseudomonas aeruginosa		0	0	0	0	0	0	0		0	0	0	0	0	0	0		0	0	0	0	0	0	0		0	0	0	0	0	0	0		0	0	0	0	0	0	0		0	0	0	0	0	0	0
Sporomusa ovata		0	0	0	0	0	0	0		0	0	0	0	0	0	0		1.2942e-05	0.000951158	0.000439159	1.7256e-05	0.000175228	1.03536e-05	1.7256e-05		0	0	0	0	0	0	0		0	0	0	0	0	0	0		0	0	0	0	0	0	0
Natranaerobius thermophilus JW/NM-WN-LF		0	0	0	0	0	0	0		0	0	0	0	0	0	0		0	0	0	0	0	0	0		0	0	0	0	0	0	0		0	0	0	0	0	0	0		0	0	0	0	0	0	0
Actinomyces cardiffensis		0	0	0	0	0	0	0		0	0	0	0	0	0	0		0	0	0	0	0	0	0		0	0	0	0	0	0	0		0	0	0	0	0	0	0		0	0	0	0	0	0	0
Sphingopyxis fribergensis		0	0	0	0	0	0	0		0	0	0	0	0	0	0		2.58839e-05	0.000889351	0.000390433	2.15699e-05	0.000113882	3.12045e-05	0		0	0	0	0	0	0	0		0	0	0	0	0	0	0		0	0	0	0	0	0	0
Micropruina glycogenica		0	0	0	0	0	0	0		0	0	0	0	0	0	0		0	0	0	0	0	0	0		0	0	0	0	0	0	0		0	0	0	0	0	0	0		0	0	0	0	0	0	0
Streptococcus equi subsp. ruminatorum CECT 5772		0	0	0	0	0	0	0		0	0	0	0	0	0	0		0	0	0	0	0	0	0		0	0	0	0	0	0	0		0	0	0	0	0	0	0		0	0	0	0	0	0	0
Serratia odorifera		0	0	0	0	0	0	0		0	0	0	0	0	0	0		0	0	0	0	0	0	0		0	0	0	0	0	0	0		0	0	0	0	0	0	0		0	0	0	0	0	0	0
Parvimonas micra		0	0	0	0	0	0	0		0	0.000412825	0.000138824	6.17912e-06	5.95026e-06	1.53791e-05	0		0	-0.000179338	-6.03076e-05	-2.68431e-06	-2.58489e-06	-6.68096e-06	0		0	0	0	0	0	0	0		0	0	0	0	0	0	0		0	0	0	0	0	0	0
Heliobacterium modesticaldum Ice1		0	0	0	0	0	0	0		0	0	0	0	0	0	0		2.15699e-05	0.000745334	0.000327967	1.7256e-05	0.000132345	8.62798e-06	1.7256e-05		0	0	0	0	0	0	0		0	0	0	0	0	0	0		0	0	0	0	0	0	0
Fusobacterium mortiferum ATCC 9817		0	0	0	0	0	0	0		0	0	0	0	0	0	0		0	0	0	0	0	0	0		0	0	0	0	0	0	0		0	0	0	0	0	0	0		0	0	0	0	0	0	0
Anaerococcus prevotii DSM 20548		0	0	0	0	0	0	0		0	0	0	0	0	0	0		0	0	0	0	0	0	0		0	0	0	0	0	0	0		0	0	0	0	0	0	0		0	0	0	0	0	0	0
Streptococcus anginosus subsp. whileyi		0	0	0	0	0	0	0		0	0	0	0	0	0	0		0	0	0	0	0	0	0		0	0	0	0	0	0	0		0	0	0	0	0	0	0		0	0	0	0	0	0	0
Yersinia ruckeri		0	0	0	0	0	0	0		1.64777e-05	0.000594916	0.000269857	1.13284e-05	6.82971e-05	2.01851e-05	0		0	0	0	0	0	0	0		0	0	0	0	0	0	0		0	0	0	0	0	0	0		0	0	0	0	0	0	0
Brenneria rubrifaciens		0	0	0	0	0	0	0		0	0	0	0	0	0	0		0	0	0	0	0	0	0		0	0	0	0	0	0	0		0	0	0	0	0	0	0		0	0	0	0	0	0	0
Streptococcus cristatus AS 1.3089		0	0	0	0	0	0	0		0	0	0	0	0	0	0		8.62798e-06	0.000625118	0.000259867	6.47098e-06	4.33142e-05	1.46676e-05	0		0	0	0	0	0	0	0		0	0	0	0	0	0	0		0	0	0	0	0	0	0
Delftia tsuruhatensis		0	0	0	0	0	0	0		8.23883e-06	0.000454207	0.000244018	1.02985e-05	3.66824e-05	1.45553e-05	0		0	0	0	0	0	0	0		0	0	0	0	0	0	0		0	0	0	0	0	0	0		0	0	0	0	0	0	0
Campylobacter gracilis		0	0	0	0	0	0	0		0	0	0	0	0	0	0		0	0	0	0	0	0	0		0	0	0	0	0	0	0		0	0	0	0	0	0	0		0	0	0	0	0	0	0
Butyrivibrio proteoclasticus		0	0	0	0	0	0	0		0	0	0	0	0	0	0		0	0	0	0	0	0	0		0	0	0	0	0	0	0		0	0	0	0	0	0	0		0	0	0	0	0	0	0
Erwinia billingiae		0	0	0	0	0	0	0		0	0	0	0	0	0	0		0	0	0	0	0	0	0		0	0	0	0	0	0	0		0	0	0	0	0	0	0		0	0	0	0	0	0	0
Methanobrevibacter millerae		0	0	0	0	0	0	0		0	0	0	0	0	0	0		8.62798e-06	0.0003709	3.74393e-05	0	4.24209e-05	4.31399e-06	0		0	0	0	0	0	0	0		0	0	0	0	0	0	0		0	0	0	0	0	0	0
Haemophilus pittmaniae		0	0	0	0	0	0	0		4.11941e-06	0.000380081	0.000115138	5.14927e-06	3.84479e-05	1.50359e-05	0		0	0	0	0	0	0	0		0	0	0	0	0	0	0		0	0	0	0	0	0	0		0	0	0	0	0	0	0
Clostridium jeddahense		0	0	0	0	0	0	0		0	0	0	0	0	0	0		0	0	0	0	0	0	0		0	0	0	0	0	0	0		0	0	0	0	0	0	0		0	0	0	0	0	0	0
Citrobacter rodentium		0	0	0	0	0	0	0		-5.28453e-05	-0.00244867	-0.00202367	-3.9634e-05	-0.000519868	-2.90649e-05	0		0	0	0	0	0	0	0		0	0	0	0	0	0	0		5.32557e-05	0.00246769	0.00203939	3.99418e-05	0.000523905	2.92906e-05	0		0	0	0	0	0	0	0
Desulfovibrio salexigens DSM 2638		0	0	0	0	0	0	0		0	0	0	0	0	0	0		0	0	0	0	0	0	0		0	0	0	0	0	0	0		0	0	0	0	0	0	0		0	0	0	0	0	0	0
Streptococcus agalactiae ATCC 13813		0	0	0	0	0	0	0		0	0	0	0	0	0	0		0	0	0	0	0	0	0		0	0	0	0	0	0	0		0	0	0	0	0	0	0		0	0	0	0	0	0	0
Pseudomonas oleovorans		0	0	0	0	0	0	0		0	0	0	0	0	0	0		0	0	0	0	0	0	0		0	0	0	0	0	0	0		0	0	0	0	0	0	0		0	0	0	0	0	0	0
Veillonella rodentium		0	0	0	0	0	0	0		0	0	0	0	0	0	0		0	0	0	0	0	0	0		0	0	0	0	0	0	0		0	0	0	0	0	0	0		0	0	0	0	0	0	0
Streptococcus intermedius		0	0	0	0	0	0	0		0	0	0	0	0	0	0		0	0	0	0	0	0	0		0	0	0	0	0	0	0		0	0	0	0	0	0	0		0	0	0	0	0	0	0
Bacteroides vulgatus		0	0	0	0	0	0	0		0	0	0	0	0	0	0		0	0	0	0	0	0	0		0	0	0	0	0	0	0		0	0	0	0	0	0	0		0	0	0	0	0	0	0
Tannerella forsythia		0	0	0	0	0	0	0		0	0	0	0	0	0	0		0	0	0	0	0	0	0		0	0	0	0	0	0	0		0	0	0	0	0	0	0		0	0	0	0	0	0	0
Desulfitobacterium hafniense DCB-2		0	0	0	0	0	0	0		0	0	0	0	0	0	0		0	0	0	0	0	0	0		0	0	0	0	0	0	0		0	0	0	0	0	0	0		0	0	0	0	0	0	0
Brevundimonas vesicularis		0	0	0	0	0	0	0		0	0	0	0	0	0	0		0	0	0	0	0	0	0		0	0	0	0	0	0	0		0	0	0	0	0	0	0		0	0	0	0	0	0	0
Lactobacillus delbrueckii subsp. jakobsenii		0	0	0	0	0	0	0		0	0	0	0	0	0	0		0	0	0	0	0	0	0		0	0	0	0	0	0	0		0	0	0	0	0	0	0		0	0	0	0	0	0	0
Pseudomonas pseudoalcaligenes		0	0	0	0	0	0	0		0	0	0	0	0	0	0		0	0	0	0	0	0	0		0	0	0	0	0	0	0		0	0	0	0	0	0	0		0	0	0	0	0	0	0
Bacillus subtilis subsp. subtilis str. 168		0	0	0	0	0	0	0		0	0	0	0	0	0	0		0	0	0	0	0	0	0		0	0	0	0	0	0	0		0	0	0	0	0	0	0		0	0	0	0	0	0	0
Thiohalomonas denitrificans		0	0	0	0	0	0	0		0	0	0	0	0	0	0		0	0	0	0	0	0	0		0	0	0	0	0	0	0		0	0	0	0	0	0	0		0	0	0	0	0	0	0
Desulfotomaculum nigrificans		0	0	0	0	0	0	0		0	0	0	0	0	0	0		0	0	0	0	0	0	0		0	0	0	0	0	0	0		0	0	0	0	0	0	0		0	0	0	0	0	0	0
Clostridium butyricum		0	0	0	0	0	0	0		0	0	0	0	0	0	0		0	0	0	0	0	0	0		0	0	0	0	0	0	0		0	0	0	0	0	0	0		0	0	0	0	0	0	0
Scardovia inopinata JCM 12537		0	0	0	0	0	0	0		0	0	0	0	0	0	0		0	0	0	0	0	0	0		0	0	0	0	0	0	0		0	0	0	0	0	0	0		0	0	0	0	0	0	0
Lautropia mirabilis		0	0	0	0	0	0	0		0	0	0	0	0	0	0		0	0	0	0	0	0	0		0	0	0	0	0	0	0		0	0	0	0	0	0	0		0	0	0	0	0	0	0
Brachyspira intermedia PWS/A		0	0	0	0	0	0	0		0	0	0	0	0	0	0		0	0	0	0	0	0	0		0	0	0	0	0	0	0		0	0	0	0	0	0	0		0	0	0	0	0	0	0
Leptotrichia buccalis		0	0	0	0	0	0	0		0	0	0	0	0	0	0		0	0	0	0	0	0	0		0	0	0	0	0	0	0		0	0	0	0	0	0	0		0	0	0	0	0	0	0
Coriobacterium glomerans		0	0	0	0	0	0	0		0	0	0	0	0	0	0		0	0	0	0	0	0	0		0	0	0	0	0	0	0		0	0	0	0	0	0	0		0	0	0	0	0	0	0
[Clostridium] citroniae		0	0	0	0	0	0	0		0	0	0	0	0	0	0		0	0	0	0	0	0	0		0	0	0	0	0	0	0		0	0	0	0	0	0	0		0	0	0	0	0	0	0
Pediococcus claussenii		0	0	0	0	0	0	0		0	0	0	0	0	0	0		0	0	0	0	0	0	0		0	0	0	0	0	0	0		0	0	0	0	0	0	0		0	0	0	0	0	0	0
Lactobacillus fuchuensis		0	0	0	0	0	0	0		0	0	0	0	0	0	0		0	0	0	0	0	0	0		0	0	0	0	0	0	0		0	0	0	0	0	0	0		0	0	0	0	0	0	0
Clostridium chauvoei		0	0	0	0	0	0	0		0	0	0	0	0	0	0		0	0	0	0	0	0	0		0	0	0	0	0	0	0		0	0	0	0	0	0	0		0	0	0	0	0	0	0
Campylobacter showae		0	0	0	0	0	0	0		0	0	0	0	0	0	0		0	0	0	0	0	0	0		0	0	0	0	0	0	0		0	0	0	0	0	0	0		0	0	0	0	0	0	0
Actinomyces radicidentis		0	0	0	0	0	0	0		0	0	0	0	0	0	0		0	0	0	0	0	0	0		0	0	0	0	0	0	0		0	0	0	0	0	0	0		0	0	0	0	0	0	0
Streptococcus pneumoniae		0	0	0	0	0	0	0		0	0	0	0	0	0	0		0	0	0	0	0	0	0		0	0	0	0	0	0	0		0	0	0	0	0	0	0		0	0	0	0	0	0	0
Lactobacillus rhamnosus		0	0	0	0	0	0	0		0	0	0	0	0	0	0		0	0	0	0	0	0	0		0	0	0	0	0	0	0		0	0	0	0	0	0	0		0	0	0	0	0	0	0
Thioalkalivibrio versutus AL 2		0	0	0	0	0	0	0		0	0	0	0	0	0	0		0	0	0	0	0	0	0		0	0	0	0	0	0	0		0	0	0	0	0	0	0		0	0	0	0	0	0	0
Weissella jogaejeotgali		0	0	0	0	0	0	0		0	0	0	0	0	0	0		0	0	0	0	0	0	0		0	0	0	0	0	0	0		0	0	0	0	0	0	0		0	0	0	0	0	0	0
Fusobacterium nucleatum subsp. fusiforme ATCC 51190		0	0	0	0	0	0	0		0	0	0	0	0	0	0		0	0	0	0	0	0	0		0	0	0	0	0	0	0		0	0	0	0	0	0	0		0	0	0	0	0	0	0
Lactobacillus helveticus		0	0	0	0	0	0	0		0	0	0	0	0	0	0		0	0	0	0	0	0	0		0	0	0	0	0	0	0		0	0	0	0	0	0	0		0	0	0	0	0	0	0
Acidobacterium capsulatum ATCC 51196		0	0	0	0	0	0	0		0	0	0	0	0	0	0		0	0	0	0	0	0	0		0	0	0	0	0	0	0		0	0	0	0	0	0	0		0	0	0	0	0	0	0
Lactobacillus reuteri DSM 20016		0	0	0	0	0	0	0		0	0	0	0	0	0	0		0	0	0	0	0	0	0		0	0	0	0	0	0	0		0	0	0	0	0	0	0		0	0	0	0	0	0	0
Lactobacillus gasseri ATCC 33323 = JCM 1131		0	0	0	0	0	0	0		0	0	0	0	0	0	0		0	0	0	0	0	0	0		0	0	0	0	0	0	0		0	0	0	0	0	0	0		0	0	0	0	0	0	0
Cutibacterium avidum ATCC 25577		0	0	0	0	0	0	0		0	0	0	0	0	0	0		0	0	0	0	0	0	0		0	0	0	0	0	0	0		0	0	0	0	0	0	0		0	0	0	0	0	0	0
Leuconostoc gelidum subsp. aenigmaticum		0	0	0	0	0	0	0		0	0	0	0	0	0	0		0	0	0	0	0	0	0		-0.0002946	-0.00880214	-0.00434143	-8.41715e-05	-0.00105344	-0.000166239	-0.000252515		0	0	0	0	0	0	0		0	0	0	0	0	0	0
Streptococcus suis		2.45142e-05	0.000682615	0.000423364	7.69073e-06	7.23542e-05	1.14202e-05	1.44201e-05		0	0	0	0	0	0	0		0	0	0	0	0	0	0		0	0	0	0	0	0	0		0	0	0	0	0	0	0		0	0	0	0	0	0	0
Spiroplasma cantharicola		0	0	0	0	0	0	0		0	0	0	0	0	0	0		0	0	0	0	0	0	0		0	0	0	0	0	0	0		-4.82304e-06	-9.99671e-05	-4.86323e-05	0	-4.0192e-06	0	0		0	0	0	0	0	0	0
Desulfofarcimen acetoxidans DSM 771		0	0	0	0	0	0	0		0	0	0	0	0	0	0		0	0	0	0	0	0	0		0	0	0	0	0	0	0		2.66278e-05	0.00157404	0.000725833	3.55038e-05	0.000195998	1.59767e-05	1.77519e-05		0	0	0	0	0	0	0
Tetragenococcus halophilus subsp. halophilus		0	0	0	0	0	0	0		0	0	0	0	0	0	0		0	0	0	0	0	0	0		0	0	0	0	0	0	0		0	0	0	0	0	0	0		0	0	0	0	0	0	0
Mucinivorans hirudinis		0	0	0	0	0	0	0		0	0	0	0	0	0	0		0	0	0	0	0	0	0		0	0	0	0	0	0	0		0	0	0	0	0	0	0		0	0	0	0	0	0	0
Solitalea canadensis DSM 3403		0	0	0	0	0	0	0		0	0	0	0	0	0	0		0	0	0	0	0	0	0		0	0	0	0	0	0	0		0	0	0	0	0	0	0		0	0	0	0	0	0	0
Clostridium pasteurianum DSM 525 = ATCC 6013		0	0	0	0	0	0	0		0	0	0	0	0	0	0		0	0	0	0	0	0	0		0	0	0	0	0	0	0		0	0	0	0	0	0	0		0	0	0	0	0	0	0
Neisseria mucosa		0	0	0	0	0	0	0		0	0	0	0	0	0	0		0	0	0	0	0	0	0		0	0	0	0	0	0	0		0	0	0	0	0	0	0		0	0	0	0	0	0	0
Clavibacter michiganensis subsp. californiensis		0	0	0	0	0	0	0		0	0	0	0	0	0	0		-1.78954e-05	-0.000733589	-0.00036808	-1.07373e-05	-0.0001158	-1.48958e-05	0		0	0	0	0	0	0	0		0	0	0	0	0	0	0		0	0	0	0	0	0	0
Parascardovia denticolens		0	0	0	0	0	0	0		0	0	0	0	0	0	0		-2.50536e-05	-0.000765984	-0.00041923	-6.2634e-06	-3.75804e-05	-1.87902e-05	0		0	0	0	0	0	0	0		0	0	0	0	0	0	0		0	0	0	0	0	0	0
Clostridium kluyveri DSM 555		0	0	0	0	0	0	0		0	0	0	0	0	0	0		-1.67024e-05	-0.000841149	-0.000341738	-1.78954e-05	-0.000124763	-1.46742e-05	0		0	0	0	0	0	0	0		0	0	0	0	0	0	0		0	0	0	0	0	0	0
Lachnoclostridium phytofermentans		0	0	0	0	0	0	0		0	0	0	0	0	0	0		0	0	0	0	0	0	0		0	0	0	0	0	0	0		-9.64609e-06	-0.000741094	-0.000501598	-2.89383e-05	-9.68669e-05	-1.06107e-05	-9.64609e-06		0	0	0	0	0	0	0
Finegoldia magna		-0.00034238	-0.0177956	-0.00507863	0	-0.000684759	-0.000570633	0		-8.80755e-06	-0.000457783	-0.000130645	0	-1.76151e-05	-1.46792e-05	0		0	0	0	0	0	0	0		6.53958e-06	0.000339902	9.70038e-05	0	1.30792e-05	1.08993e-05	0		8.87595e-05	0.00461338	0.0013166	0	0.000177519	0.000147932	0		0	0	0	0	0	0	0
Barnesiella viscericola		0	0	0	0	0	0	0		0	0	0	0	0	0	0		0	0	0	0	0	0	0		0	0	0	0	0	0	0		-1.92922e-05	-0.00138788	-0.000401002	-2.89383e-05	-0.000196137	-3.37613e-05	0		0	0	0	0	0	0	0
Streptococcus constellatus subsp. viborgensis SK1359		3.46083e-05	0.000862462	0.000400302	1.29781e-05	5.19124e-05	2.59562e-05	0		0	0	0	0	0	0	0		0	0	0	0	0	0	0		0	0	0	0	0	0	0		-8.68148e-05	-0.00216349	-0.00100416	-3.25555e-05	-0.000130222	-6.51111e-05	0		0	0	0	0	0	0	0
Lactobacillus gallinarum		0	0	0	0	0	0	0		0	0	0	0	0	0	0		0	0	0	0	0	0	0		0	0	0	0	0	0	0		0	0	0	0	0	0	0		0	0	0	0	0	0	0
Prevotella denticola		0	0	0	0	0	0	0		0	0	0	0	0	0	0		0	0	0	0	0	0	0		0	0	0	0	0	0	0		0	0	0	0	0	0	0		0	0	0	0	0	0	0
Corynebacterium terpenotabidum		0	0	0	0	0	0	0		0	0	0	0	0	0	0		0	0	0	0	0	0	0		0	0	0	0	0	0	0		0	0	0	0	0	0	0		-0.000351398	-0.0115596	-0.00434176	-0.000175699	-0.00114448	-0.000228409	0
Lactobacillus delbrueckii subsp. bulgaricus ATCC 11842 = JCM 1002		0	0	0	0	0	0	0		0	0	0	0	0	0	0		0	0	0	0	0	0	0		0	0	0	0	0	0	0		0	0	0	0	0	0	0		0	0	0	0	0	0	0
Staphylococcus equorum		0	0	0	0	0	0	0		0	0	0	0	0	0	0		0	0	0	0	0	0	0		0	0	0	0	0	0	0		0	0	0	0	0	0	0		0	0	0	0	0	0	0
Paeniclostridium sordellii		0	0	0	0	0	0	0		-2.64226e-05	-0.00193965	-0.000900131	-1.9817e-05	-9.43666e-05	-4.53589e-05	0		8.62798e-06	0.000633368	0.000293926	6.47098e-06	3.08142e-05	1.48114e-05	0		0	0	0	0	0	0	0		0	0	0	0	0	0	0		0	0	0	0	0	0	0
Terriglobus saanensis SP1PR4		0	0	0	0	0	0	0		0	0	0	0	0	0	0		0	0	0	0	0	0	0		0	0	0	0	0	0	0		-3.85843e-05	-0.00182464	-0.00122309	-3.85843e-05	-0.000202265	-2.41152e-05	0		0	0	0	0	0	0	0
Citrobacter amalonaticus		0	0	0	0	0	0	0		0	0	0	0	0	0	0		0	0	0	0	0	0	0		0	0	0	0	0	0	0		0	0	0	0	0	0	0		0	0	0	0	0	0	0
Leuconostoc mesenteroides		0	0	0	0	0	0	0		0	0	0	0	0	0	0		0	0	0	0	0	0	0		0	0	0	0	0	0	0		0	0	0	0	0	0	0		0	0	0	0	0	0	0
Clostridium botulinum		0	0	0	0	0	0	0		0	0	0	0	0	0	0		0	0	0	0	0	0	0		0	0	0	0	0	0	0		0	0	0	0	0	0	0		0	0	0	0	0	0	0
Desulfosporosinus orientis DSM 765		0	0	0	0	0	0	0		0	0	0	0	0	0	0		0	0	0	0	0	0	0		0	0	0	0	0	0	0		0	0	0	0	0	0	0		0	0	0	0	0	0	0
Bifidobacterium thermophilum		0	0	0	0	0	0	0		0	0	0	0	0	0	0		0	0	0	0	0	0	0		0	0	0	0	0	0	0		0	0	0	0	0	0	0		0	0	0	0	0	0	0
Bacteroides helcogenes		0	0	0	0	0	0	0		0	0	0	0	0	0	0		0	0	0	0	0	0	0		0	0	0	0	0	0	0		0	0	0	0	0	0	0		-7.80884e-05	-0.00352989	-0.00174891	-5.85663e-05	-0.000657757	-3.31876e-05	-3.90442e-05
Porphyromonas cangingivalis		0	0	0	0	0	0	0		0	0	0	0	0	0	0		0	0	0	0	0	0	0		0	0	0	0	0	0	0		0	0	0	0	0	0	0		0	0	0	0	0	0	0
Lysinibacillus contaminans		0	0	0	0	0	0	0		-6.60566e-05	-0.00264901	-0.00138865	-5.28453e-05	-0.000514866	-3.83128e-05	-5.28453e-05		-2.68431e-05	-0.00107647	-0.000564298	-2.14745e-05	-0.000209224	-1.5569e-05	-2.14745e-05		0	0	0	0	0	0	0		0	0	0	0	0	0	0		0	0	0	0	0	0	0
Enterococcus avium ATCC 14025		0	0	0	0	0	0	0		0	0	0	0	0	0	0		0	0	0	0	0	0	0		0	0	0	0	0	0	0		0	0	0	0	0	0	0		0	0	0	0	0	0	0
Lysinibacillus manganicus DSM 26584		0	0	0	0	0	0	0		0	0	0	0	0	0	0		2.15699e-05	0.000869128	0.000441896	1.7256e-05	0.00011607	1.46676e-05	1.7256e-05		0	0	0	0	0	0	0		0	0	0	0	0	0	0		0	0	0	0	0	0	0
Mobiluncus curtisii		-8.05599e-05	-0.00572173	-0.00177366	-4.02799e-05	-0.000755249	-0.000169176	0		0	0	0	0	0	0	0		0	0	0	0	0	0	0		0	0	0	0	0	0	0		0	0	0	0	0	0	0		0	0	0	0	0	0	0
Actinomyces israelii		-0.0002014	-0.00588142	-0.00193862	-4.02799e-05	-0.000706577	-0.000149036	0		0	0	0	0	0	0	0		0	0	0	0	0	0	0		0	0	0	0	0	0	0		0	0	0	0	0	0	0		0	0	0	0	0	0	0
Leuconostoc pseudomesenteroides KCTC 3652		0	0	0	0	0	0	0		0	0	0	0	0	0	0		0	0	0	0	0	0	0		0	0	0	0	0	0	0		0	0	0	0	0	0	0		0	0	0	0	0	0	0
Acidaminococcus fermentans DSM 20731		0	0	0	0	0	0	0		0	0	0	0	0	0	0		0	0	0	0	0	0	0		0	0	0	0	0	0	0		0	0	0	0	0	0	0		-3.90442e-05	-0.00581426	-0.0025873	-7.80884e-05	-0.000785592	-8.98017e-05	0
Clostridium bornimense		0	0	0	0	0	0	0		0	0	0	0	0	0	0		0	-0.00153001	-0.00041756	-2.68431e-05	-1.93867e-05	-4.77211e-05	0		0	-0.00359823	-0.000982001	-6.31287e-05	-4.55929e-05	-0.000112229	0		0	-0.00288651	-0.000787764	-5.06419e-05	-3.65747e-05	-9.00301e-05	0		0	0	0	0	0	0	0
Spiroplasma kunkelii		0	0	0	0	0	0	0		-8.80755e-06	-0.000173551	-5.35792e-05	0	-6.60566e-06	-4.40377e-06	0		0	0	0	0	0	0	0		0	0	0	0	0	0	0		0	0	0	0	0	0	0		-0.000390442	-0.00769357	-0.00237519	0	-0.000292831	-0.000195221	0
Alkalitalea saponilacus		0	0	0	0	0	0	0		0	0	0	0	0	0	0		-3.57909e-06	-0.000357281	-0.000110065	-8.94771e-06	-2.28167e-05	-6.2634e-06	0		0	0	0	0	0	0	0		0	0	0	0	0	0	0		-7.80884e-05	-0.00779516	-0.0024014	-0.000195221	-0.000497814	-0.000136655	0
Lactococcus piscium		0	0	0	0	0	0	0		0	0	0	0	0	0	0		0	0	0	0	0	0	0		-0.000126257	-0.00646696	-0.00383359	-0.0001473	-0.00102031	-0.000113632	-0.0002946		0	0	0	0	0	0	0		0	0	0	0	0	0	0
Erysipelothrix larvae		0	0	0	0	0	0	0		0.000173999	0.00823595	0.00441668	0.000217499	0.000130499	0.000289999	0		0	0	0	0	0	0	0		0	0	0	0	0	0	0		-2.41152e-05	-0.00114145	-0.000612124	-3.0144e-05	-1.80864e-05	-4.0192e-05	0		0	0	0	0	0	0	0
Neisseria cinerea		0	0	0	0	0	0	0		0	0	0	0	0	0	0		0	0	0	0	0	0	0		0	0	0	0	0	0	0		0	0	0	0	0	0	0		-0.000390442	-0.0162508	-0.0049443	-0.000312354	-0.00249141	-0.000593472	0
Desulfoglaeba alkanexedens ALDC		0	0	0	0	0	0	0		0	0	0	0	0	0	0		0	0	0	0	0	0	0		0	0	0	0	0	0	0		0	0	0	0	0	0	0		-0.000351398	-0.0102407	-0.00262981	-0.000117133	-0.000942638	-0.0004861	0
Hungateiclostridium cellulolyticum		8.07526e-05	0.00356437	0.00153412	0.000100941	0.000695526	4.84516e-05	4.03763e-05		1.64777e-05	0.000727313	0.000313039	2.05971e-05	0.000141923	9.88659e-06	8.23883e-06		-0.000214745	-0.00947872	-0.00407968	-0.000268431	-0.00184961	-0.000128847	-0.000107373		0	0	0	0	0	0	0		-9.64609e-06	-0.000425772	-0.000183254	-1.20576e-05	-8.30822e-05	-5.78765e-06	-4.82304e-06		0	0	0	0	0	0	0
Fusobacterium varium		0	0	0	0	0	0	0		0	0	0	0	0	0	0		0	0	0	0	0	0	0		0	0	0	0	0	0	0		-0.000229095	-0.00953316	-0.00491638	-0.000137457	-0.000943246	-0.000196258	-0.000183276		0	0	0	0	0	0	0
Erysipelothrix rhusiopathiae		0	0	0	0	0	0	0		0	0	0	0	0	0	0		0	0	0	0	0	0	0		0	0	0	0	0	0	0		0	0	0	0	0	0	0		-0.000234265	-0.00868769	-0.00614688	-0.000117133	-0.000622267	-0.000451937	0
Cryptobacterium curtum		0	0	0	0	0	0	0		0	0	0	0	0	0	0		-1.61059e-05	-0.000638377	-0.00013837	0	-0.000142474	-1.23478e-05	0		0	0	0	0	0	0	0		0	0	0	0	0	0	0		-0.000292831	-0.0116067	-0.00251579	0	-0.00259042	-0.000224504	0
Fastidiosipila sanguinis		0	0	0	0	0	0	0		0	0	0	0	0	0	0		0	0	0	0	0	0	0		0	0	0	0	0	0	0		0	-0.00918516	-0.00760231	-0.000212214	-0.000308675	-0.00070738	0		0	0	0	0	0	0	0
Bifidobacterium pseudocatenulatum		-0.000684759	-0.0209046	-0.00618566	0	-0.00139805	-0.000741822	0		0	0	0	0	0	0	0		5.17679e-05	0.00158039	0.000467636	0	0.000105693	5.60819e-05	0		0	0	0	0	0	0	0		0	0	0	0	0	0	0		-0.00437295	-0.133499	-0.0395023	0	-0.00892811	-0.00473736	0
Clostridium saccharobutylicum		0	0	0	0	0	0	0		0	0	0	0	0	0	0		0	0	0	0	0	0	0		0	0	0	0	0	0	0		0	0	0	0	0	0	0		0	0	0	0	0	0	0
Cutibacterium acnes subsp. elongatum		-0.000100604	-0.00420426	-0.00255964	-5.73332e-05	-0.000853067	-8.805e-05	-2.87439e-05		-9.24792e-05	-0.00386474	-0.00235294	-5.27032e-05	-0.000784178	-8.09395e-05	-2.64226e-05		-3.75804e-05	-0.0015705	-0.000956153	-2.14168e-05	-0.000318663	-3.2891e-05	-1.07373e-05		0	0	0	0	0	0	0		0	0	0	0	0	0	0		0.000115424	0.00482361	0.00293672	6.57792e-05	0.000978737	0.000101021	3.29783e-05
Fodinicurvata sediminis		0	0	0	0	0	0	0		0	0	0	0	0	0	0		0	0	0	0	0	0	0		0	0	0	0	0	0	0		0	0	0	0	0	0	0		0	0	0	0	0	0	0
Bifidobacterium pseudolongum		0	0	0	0	0	0	0		0	0	0	0	0	0	0		-1.43163e-05	-0.000387993	-0.000118587	-3.57909e-06	-1.78954e-05	-1.25268e-05	0		3.92375e-05	0.00106339	0.000325017	9.80937e-06	4.90469e-05	3.43328e-05	0		0	0	0	0	0	0	0		0	0	0	0	0	0	0
Lactobacillus plantarum		0	0	0	0	0	0	0		-0.000486115	-0.0136867	-0.00884835	-0.000212604	-0.00279582	-0.00025571	-0.000339091		0	0	0	0	0	0	0		0	0	0	0	0	0	0		0	0	0	0	0	0	0		0	0	0	0	0	0	0
Weissella bombi		0	0	0	0	0	0	0		0	0	0	0	0	0	0		4.31399e-06	0.000491486	0.000293481	6.47098e-06	0.000106258	8.62798e-06	0		0	0	0	0	0	0	0		0	0	0	0	0	0	0		0	0	0	0	0	0	0
Spiroplasma apis		0	0	0	0	0	0	0		0	0	0	0	0	0	0		0	0	0	0	0	0	0		0	0	0	0	0	0	0		0	0	0	0	0	0	0		0	0	0	0	0	0	0
Caproiciproducens galactitolivorans		-0.000726409	-0.0217818	-0.0118771	-0.000726409	-0.0035992	-0.000363204	-0.000581127		0.000257463	0.00772019	0.00420963	0.000257463	0.00127568	0.000128732	0.000205971		0.00224583	0.0673424	0.0367202	0.00224583	0.0111276	0.00112291	0.00179666		0.000752052	0.0225507	0.0122964	0.000752052	0.00372626	0.000376026	0.000601641		-0.000618789	-0.0185547	-0.0101175	-0.000618789	-0.00306597	-0.000309394	-0.000495031		0.000134562	0.00403491	0.00220014	0.000134562	0.000666725	6.72808e-05	0.000107649
Corynebacterium casei LMG S-19264		0	0	0	0	0	0	0		-0.000449185	-0.0194336	-0.0100698	-0.000449185	-0.00281596	-0.000361843	0		0	0	0	0	0	0	0		0	0	0	0	0	0	0		0	0	0	0	0	0	0		0	0	0	0	0	0	0
Denitrobacterium detoxificans		0	0	0	0	0	0	0		0	0	0	0	0	0	0		0	0	0	0	0	0	0		0	0	0	0	0	0	0		0	0	0	0	0	0	0		-0.000937061	-0.0277834	-0.00510029	-0.000234265	-0.00304545	-0.00119475	0
Leuconostoc carnosum		0	0	0	0	0	0	0		0	0	0	0	0	0	0		0	0	0	0	0	0	0		0	0	0	0	0	0	0		0	0	0	0	0	0	0		-5.85663e-05	-0.00388686	-0.00133692	-5.85663e-05	-0.000370608	-8.3945e-05	-9.76105e-05
Lactobacillus iners		0	0	0	0	0	0	0		-4.1978e-05	-0.00321104	-0.00136581	0	-0.000386791	-4.1978e-05	-8.3956e-05		0	0	0	0	0	0	0		-0.000271712	-0.0207841	-0.00884052	0	-0.00250359	-0.000271712	-0.000543424		0	0	0	0	0	0	0		0	0	0	0	0	0	0
Enterococcus faecalis		0	0	0	0	0	0	0		0	0	0	0	0	0	0		0	0	0	0	0	0	0		0	0	0	0	0	0	0		0	0	0	0	0	0	0		-0.000911031	-0.0322774	-0.0194351	-0.000558883	-0.00372237	-0.000628335	-0.000546619
Ruminiclostridium papyrosolvens DSM 2782		-0.000105735	-0.00262763	-0.00145622	-6.04199e-05	-0.000585657	-3.6252e-05	-3.021e-05		-3.08264e-05	-0.000766071	-0.000424553	-1.76151e-05	-0.000170745	-1.05691e-05	-8.80755e-06		-1.25268e-05	-0.000311305	-0.000172524	-7.15817e-06	-6.93849e-05	-4.2949e-06	-3.57909e-06		0	0	0	0	0	0	0		-0.00072516	-0.0180211	-0.00998718	-0.000414377	-0.0040166	-0.000248626	-0.000207189		0	0	0	0	0	0	0
Alistipes finegoldii DSM 17242		-0.000433009	-0.0320707	-0.0157271	-0.000433009	-0.00463629	-0.000216505	0		0	0	0	0	0	0	0		0	0	0	0	0	0	0		0	0	0	0	0	0	0		0	0	0	0	0	0	0		0	0	0	0	0	0	0
Propionibacterium acidifaciens		0	0	0	0	0	0	0		0	0	0	0	0	0	0		-0.000958307	-0.0352648	-0.0147454	-0.000479154	-0.00656337	-0.000958307	0		0	0	0	0	0	0	0		0.00037279	0.0137183	0.00573608	0.000186395	0.00255321	0.00037279	0		0	0	0	0	0	0	0
[Clostridium] hiranonis		-5.03499e-05	-0.00570562	-0.00275061	-2.5175e-05	-0.000690326	-0.00012084	-0.0002014		0.000430479	0.0487815	0.023517	0.000215239	0.00590211	0.00103315	0.00172191		2.15699e-05	0.00244429	0.00117836	1.0785e-05	0.000295736	5.17679e-05	8.62798e-05		1.6349e-05	0.00185265	0.000893142	8.17448e-06	0.000224153	3.92375e-05	6.53958e-05		0	0	0	0	0	0	0		0	0	0	0	0	0	0
Streptococcus parasanguinis ATCC 15912		0	0	0	0	0	0	0		0	0	0	0	0	0	0		0	0	0	0	0	0	0		0	0	0	0	0	0	0		0	0	0	0	0	0	0		0	0	0	0	0	0	0
Acholeplasma brassicae 0502		-0.00011077	-0.00471118	-0.00241478	-0.00011077	-0.0002014	-0.000138462	0		1.71848e-05	0.00073089	0.000374628	1.71848e-05	3.1245e-05	2.14809e-05	0		0.000155304	0.00660526	0.00338562	0.000155304	0.00028237	0.00019413	0		0	0	0	0	0	0	0		0	0	0	0	0	0	0		-0.00163986	-0.0697452	-0.0357489	-0.00163986	-0.00298156	-0.00204982	0
Bifidobacterium animalis subsp. lactis		-0.000906299	-0.0185754	-0.00900375	-5.03499e-05	-0.00214645	-0.000405274	-0.0003021		0	0	0	0	0	0	0		-1.61059e-05	-0.000330105	-0.000160006	-8.94771e-07	-3.81446e-05	-7.20214e-06	-5.36863e-06		0	0	0	0	0	0	0		0	0	0	0	0	0	0		-0.000351398	-0.00720223	-0.00349101	-1.95221e-05	-0.000832238	-0.000157136	-0.000117133
Lactobacillus sakei		0	0	0	0	0	0	0		0	0	0	0	0	0	0		-9.66353e-05	-0.0030497	-0.00212864	-4.02647e-05	-0.000498427	-5.90233e-05	-6.44235e-05		0	0	0	0	0	0	0		0	0	0	0	0	0	0		0	0	0	0	0	0	0
Kiloniella laminariae DSM 19542		-4.30194e-05	-0.00218195	-0.00149525	-6.88311e-05	-0.000279835	-3.26948e-05	0		0	0	0	0	0	0	0		-6.2634e-05	-0.00317681	-0.00217701	-0.000100214	-0.000407425	-4.76018e-05	0		-0.000105214	-0.00533649	-0.003657	-0.000168343	-0.000684405	-7.9963e-05	0		-0.000180864	-0.00917345	-0.00628641	-0.000289383	-0.0011765	-0.000137457	0		-0.000307996	-0.0156216	-0.0107052	-0.000492794	-0.00200347	-0.000234077	0
Fusobacterium mortiferum		0	0	0	0	0	0	0		4.73733e-05	0.00670122	0.00382445	0	0.00081146	0.000137382	0.000189493		0	0	0	0	0	0	0		0	0	0	0	0	0	0		3.55038e-05	0.00502221	0.00286623	0	0.000608147	0.000102961	0.000142015		0	0	0	0	0	0	0
[Clostridium] hylemonae DSM 15053		0	0	0	0	0	0	0		0	0	0	0	0	0	0		0	0	0	0	0	0	0		0	0	0	0	0	0	0		0	0	0	0	0	0	0		0	0	0	0	0	0	0
Pseudoflavonifractor capillosus ATCC 29799		-7.18596e-06	-0.0010434	-0.00055233	-1.43719e-05	-9.90636e-05	-1.72463e-05	-2.87439e-05		-0.000337031	-0.0489366	-0.025905	-0.000674062	-0.00464621	-0.000808874	-0.00134812		-1.25651e-05	-0.00182444	-0.00096578	-2.51301e-05	-0.000173218	-3.01562e-05	-5.02603e-05		3.26979e-05	0.00474771	0.00251324	6.53958e-05	0.000450764	7.8475e-05	0.000130792		-0.000249585	-0.0362395	-0.0191837	-0.00049917	-0.0034407	-0.000599004	-0.000998339		-0.000162243	-0.0235575	-0.0124703	-0.000324485	-0.00223663	-0.000389383	-0.000648971
Streptococcus salivarius		0	0	0	0	0	0	0		0	0	0	0	0	0	0		0	0	0	0	0	0	0		0	0	0	0	0	0	0		0.0003077	0.0208798	0.00879586	0.000288468	0.00154214	0.00047099	0		0	0	0	0	0	0	0
Brachyspira pilosicoli		-0.00015105	-0.00477947	-0.00307595	-6.04199e-05	-0.000608646	-5.28674e-05	-0.00012084		0	0	0	0	0	0	0		-0.000125268	-0.00396369	-0.00255093	-5.01072e-05	-0.00050476	-4.38438e-05	-0.000100214		0	0	0	0	0	0	0		0	0	0	0	0	0	0		-0.000225551	-0.00713681	-0.00459307	-9.02203e-05	-0.000908842	-7.89427e-05	-0.000180441
Prevotella oris		0	0	0	0	0	0	0		-0.000255419	-0.0190946	-0.00638182	-0.000383128	-0.00170279	-0.000446983	0		-1.07373e-05	-0.000802694	-0.000268278	-1.61059e-05	-7.15817e-05	-1.87902e-05	0		0	0	0	0	0	0	0		0	0	0	0	0	0	0		0	0	0	0	0	0	0
Muribaculum intestinale		0.000149969	0.0118538	0.00352713	0.000224954	0.00128724	0.000374923	0		0	0	0	0	0	0	0		0	0	0	0	0	0	0		0	0	0	0	0	0	0		-0.00242069	-0.191335	-0.0569322	-0.00363103	-0.0207775	-0.00605171	0		-9.02203e-05	-0.00713117	-0.00212189	-0.00013533	-0.000774391	-0.000225551	0
Lactobacillus crispatus		8.65207e-06	0.000368597	0.000170299	1.44201e-06	5.61e-05	9.61341e-06	5.76804e-06		-0.000409551	-0.0174478	-0.00806122	-6.82585e-05	-0.00265553	-0.000455057	-0.000273034		-3.22118e-05	-0.00137229	-0.000634027	-5.36863e-06	-0.000208861	-3.57909e-05	-2.14745e-05		-0.0035352	-0.150607	-0.0695837	-0.000589201	-0.0229223	-0.00392801	-0.0023568		0	0	0	0	0	0	0		0	0	0	0	0	0	0
Actinomyces meyeri		-0.00169176	-0.045711	-0.0171311	-0.000845879	-0.00620311	-0.00169176	0		0	0	0	0	0	0	0		0	0	0	0	0	0	0		0	0	0	0	0	0	0		7.10076e-05	0.00191861	0.000719036	3.55038e-05	0.000260361	7.10076e-05	0		0.000857435	0.0231678	0.00868255	0.000428717	0.00314393	0.000857435	0
Acidaminococcus intestini		0	0	0	0	0	0	0		0	0	0	0	0	0	0		0	0	0	0	0	0	0		1.30792e-05	0.000401243	0.000115373	1.6349e-06	2.61583e-05	1.25342e-05	0		0	0	0	0	0	0	0		0	0	0	0	0	0	0
Ethanoligenens harbinense YUAN-3		8.79661e-06	0.000666396	0.000247185	1.31949e-05	1.90593e-05	1.37447e-05	0		-0.00308066	-0.233379	-0.0865665	-0.00462099	-0.00667476	-0.00481353	0		0.000115676	0.00876315	0.00325049	0.000173514	0.000250631	0.000180744	0		9.15541e-05	0.00693578	0.00257267	0.000137331	0.000198367	0.000143053	0		-0.00362503	-0.274618	-0.101863	-0.00543755	-0.00785423	-0.00566411	0		-3.90442e-05	-0.00295783	-0.00109714	-5.85663e-05	-8.45958e-05	-6.10066e-05	0
Alistipes shahii		5.76804e-06	0.00043473	0.000242693	1.15361e-05	4.65554e-05	5.76804e-06	0		-0.000160396	-0.0120888	-0.00674871	-0.000320791	-0.00129459	-0.000160396	0		0	0	0	0	0	0	0		2.61583e-05	0.00197152	0.00110062	5.23166e-05	0.000211131	2.61583e-05	0		0	0	0	0	0	0	0		0.00131913	0.0994212	0.055503	0.00263826	0.010647	0.00131913	0
Enterococcus hirae		0	0	0	0	0	0	0		-9.24792e-05	-0.00293174	-0.00153284	-4.95424e-05	-0.000317405	-5.79096e-05	-5.28453e-05		0	0	0	0	0	0	0		-0.000736501	-0.0233483	-0.0122075	-0.000394554	-0.0025278	-0.00046119	-0.000420858		0	0	0	0	0	0	0		-0.011069	-0.350906	-0.183469	-0.00592984	-0.0379909	-0.00693132	-0.00632516
Lactobacillus paracasei		0	0	0	0	0	0	0		0	0	0	0	0	0	0		0	0	0	0	0	0	0		-0.00532385	-0.172247	-0.107657	-0.00248005	-0.0291107	-0.00285425	-0.00277766		0	0	0	0	0	0	0		-0.00134702	-0.0435815	-0.027239	-0.000627496	-0.00736551	-0.000722174	-0.000702796
Thermoclostridium stercorarium		0.031072	0.83441	0.364371	0.0163128	0.0629739	0.0253237	0		0.000498582	0.013389	0.00584671	0.000261756	0.00101048	0.000406345	0		0.017019	0.457028	0.199576	0.00893496	0.0344924	0.0138705	0		0.00636928	0.171041	0.0746904	0.00334387	0.0129087	0.00519096	0		-0.00642995	-0.17267	-0.0754019	-0.00337572	-0.0130316	-0.00524041	0		-0.00527794	-0.141734	-0.0618927	-0.00277092	-0.0106968	-0.00430152	0
Adlercreutzia equolifaciens		-0.00415376	-0.0813583	-0.0165095	-0.000692293	-0.00484605	-0.00179996	0		-0.0120809	-0.236624	-0.0480166	-0.00201348	-0.0140943	-0.00523504	0		0.00545953	0.106934	0.0216995	0.000909922	0.00636946	0.0023658	0		-0.00766315	-0.150096	-0.030458	-0.00127719	-0.00894034	-0.0033207	0		-0.00113601	-0.0222507	-0.0045152	-0.000189336	-0.00132535	-0.000492273	0		-0.00292729	-0.0573359	-0.0116348	-0.000487881	-0.00341517	-0.00126849	0
Lactococcus lactis subsp. cremoris		-4.18292e-05	-0.00142393	-0.000983753	-1.97803e-05	-0.000298619	-2.16222e-05	-3.5245e-05		0	0	0	0	0	0	0		0	0	0	0	0	0	0		-0.00227263	-0.0773637	-0.0534486	-0.00107469	-0.0162243	-0.00117476	-0.0019149		0	0	0	0	0	0	0		0	0	0	0	0	0	0
Alistipes finegoldii		-0.000906299	-0.0671247	-0.0329172	-0.000906299	-0.00970387	-0.000453149	0		-1.93213e-05	-0.00143102	-0.000701756	-1.93213e-05	-0.000206875	-9.66063e-06	0		0.00363161	0.268973	0.131901	0.00363161	0.0388841	0.0018158	0		2.61583e-05	0.00193741	0.000950081	2.61583e-05	0.000280081	1.30792e-05	0		-2.41152e-05	-0.00178608	-0.000875875	-2.41152e-05	-0.000258205	-1.20576e-05	0		-0.00316343	-0.234298	-0.114897	-0.00316343	-0.0338713	-0.00158172	0
Streptococcus dysgalactiae		0	0	0	0	0	0	0		0	0	0	0	0	0	0		-1.43163e-05	-0.000639063	-0.000355537	-1.25268e-05	-5.20947e-05	-1.45047e-05	0		0	0	0	0	0	0	0		0	0	0	0	0	0	0		-0.0205372	-0.916756	-0.510029	-0.0179701	-0.0747315	-0.0208075	0
Ruminiclostridium cellulolyticum		0	0	0	0	0	0	0		0.000105045	0.00561479	0.00260003	0.000175075	0.00111636	7.7033e-05	0.00014006		0.000931822	0.049807	0.0230641	0.00155304	0.00990289	0.000683336	0.00124243		0	0	0	0	0	0	0		-0.00027692	-0.0148017	-0.00685423	-0.000461534	-0.00294296	-0.000203075	-0.000369227		0.00597069	0.319141	0.147784	0.00995115	0.0634532	0.00437851	0.00796092
Desulfovibrio piger		0.000281264	0.00957583	0.00354783	0.000140632	0.00111615	0.000309391	0		0.00021009	0.00715265	0.00265005	0.000105045	0.00083371	0.000231099	0		0	0	0	0	0	0	0		0.000392375	0.0133587	0.00494937	0.000196187	0.00155708	0.000431612	0		0.000319534	0.0108787	0.00403056	0.000159767	0.00126802	0.000351488	0		0	0	0	0	0	0	0
Phascolarctobacterium succinatutens		-0.000785459	-0.0296088	-0.00706212	-0.000687277	-0.000486236	-0.00106037	0		0.000889793	0.0335418	0.0080002	0.000778569	0.000550824	0.00120122	0		6.90238e-05	0.00260194	0.000620598	6.03959e-05	4.2729e-05	9.31822e-05	0		0.000431612	0.0162701	0.00388066	0.000377661	0.000267189	0.000582677	0		0	0	0	0	0	0	0		0.000131913	0.00497262	0.00118604	0.000115424	8.16605e-05	0.000178083	0
Intestinimonas butyriciproducens		0.0082387	0.38585	0.155871	0.00549246	0.0175563	0.00988644	0		-0.00421353	-0.197336	-0.0797175	-0.00280902	-0.00897883	-0.00505624	0		0.00392985	0.18405	0.0743504	0.0026199	0.00837432	0.00471582	0		-0.000575783	-0.0269661	-0.0108935	-0.000383855	-0.00122697	-0.000690939	0		0.00260535	0.122018	0.0492917	0.0017369	0.00555187	0.00312642	0		0.01093	0.511893	0.206789	0.00728666	0.0232913	0.013116	0
Lactobacillus mucosae		0	0	0	0	0	0	0		-8.80755e-06	-0.00056155	-0.000221167	-4.40377e-06	-3.19607e-05	-8.80755e-06	0		0	0	0	0	0	0	0		0	0	0	0	0	0	0		0	0	0	0	0	0	0		0.000146694	0.00935287	0.00368364	7.33468e-05	0.00053232	0.000146694	0
Ruminiclostridium cellobioparum DSM 1351 = ATCC 15832		0.00121129	0.0419705	0.0296476	0.00121129	0.00532709	0.000484516	0.000403763		-0.0167111	-0.579029	-0.40902	-0.0167111	-0.073493	-0.00668442	-0.00557035		-0.0010889	-0.0377299	-0.026652	-0.0010889	-0.00478884	-0.000435561	-0.000362967		-5.12691e-05	-0.00177645	-0.00125487	-5.12691e-05	-0.000225475	-2.05077e-05	-1.70897e-05		-0.0046761	-0.162024	-0.114452	-0.0046761	-0.0205648	-0.00187044	-0.0015587		0.00349886	0.121234	0.0856383	0.00349886	0.0153875	0.00139955	0.00116629
[Eubacterium] siraeum		0	-0.076097	-0.0404849	-0.00113332	-0.00938244	-0.000793322	-0.00113332		0	0.102732	0.0546551	0.00152999	0.0126664	0.001071	0.00152999		0	0.00263902	0.001404	3.93031e-05	0.00032538	2.75122e-05	3.93031e-05		0	0.00675635	0.00359449	0.000100623	0.000833029	7.04359e-05	0.000100623		0	-1.49121	-0.793348	-0.0222087	-0.18386	-0.0155461	-0.0222087		0	-0.0746793	-0.0397307	-0.0011122	-0.00920765	-0.000778543	-0.0011122
Clostridium sporogenes		4.32603e-05	0.00209213	0.00112122	5.53732e-05	0.000295748	3.48967e-05	3.46083e-05		-0.000472079	-0.0228304	-0.0122353	-0.000604261	-0.00322735	-0.00038081	-0.000377663		0.000102577	0.00496074	0.00265858	0.000131298	0.000701261	8.27451e-05	8.20612e-05		0	0	0	0	0	0	0		0.000628706	0.0304051	0.0162948	0.000804744	0.00429813	0.000507156	0.000502965		-0.000195221	-0.00944115	-0.00505973	-0.000249883	-0.00133462	-0.000157478	-0.000156177
Ruminococcus albus 7 = DSM 20455		0.000138818	0.00518353	0.00193189	8.67616e-05	0.00019666	0.000121466	0		-0.000337546	-0.0126041	-0.00469751	-0.000210966	-0.00047819	-0.000295352	0		-0.030357	-1.13354	-0.422469	-0.0189731	-0.0430058	-0.0265624	0		0.000222346	0.00830246	0.00309431	0.000138966	0.00031499	0.000194553	0		5.67241e-05	0.0021181	0.00078941	3.54526e-05	8.03591e-05	4.96336e-05	0		-0.0255716	-0.954853	-0.355872	-0.0159823	-0.0362265	-0.0223752	0
Roseburia intestinalis		-0.0162182	-1.27165	-0.508584	-0.0283818	-0.0270303	-0.0229758	0		-0.0273797	-2.14681	-0.858596	-0.0479144	-0.0456328	-0.0387879	0		-5.36863e-05	-0.00420948	-0.00168354	-9.3951e-05	-8.94771e-05	-7.60556e-05	0		6.53958e-06	0.000512761	0.000205074	1.14443e-05	1.08993e-05	9.26441e-06	0		-0.00322467	-0.252843	-0.101122	-0.00564317	-0.00537445	-0.00456828	0		-0.0117921	-0.924606	-0.369788	-0.0206362	-0.0196535	-0.0167055	0
Collinsella aerofaciens		-0.0839385	-5.84994	-2.23207	0	-0.360236	-0.208447	0		0.00108717	0.0757685	0.0289097	0	0.00466578	0.00269981	0		-0.0332091	-2.31444	-0.883084	0	-0.142522	-0.0824692	0		0.0201473	1.40413	0.53575	0	0.0864655	0.0500325	0		0.00279509	0.194799	0.0743261	0	0.0119956	0.00694114	0		0.00466079	0.324825	0.123938	0	0.0200026	0.0115743	0
Ruminococcus champanellensis 18P13 = JCM 17042		-0.0016906	-0.122197	-0.0510465	-0.0025359	-0.0149902	-0.0016906	0		-0.00411357	-0.297328	-0.124206	-0.00617035	-0.0364741	-0.00411357	0		-0.0123715	-0.894211	-0.373549	-0.0185572	-0.109695	-0.0123715	0		0.0022956	0.165926	0.069314	0.0034434	0.0203545	0.0022956	0		-0.0038802	-0.280461	-0.11716	-0.0058203	-0.0344049	-0.0038802	0		-0.037642	-2.72076	-1.13658	-0.056463	-0.333763	-0.037642	0
Intestinibacter bartlettii		-0.00146607	-0.216958	-0.0900814	-0.00293215	-0.0324442	-0.00425162	-0.0058643		-0.00934307	-1.38264	-0.574075	-0.0186861	-0.206762	-0.0270949	-0.0373723		-0.000314936	-0.0466059	-0.0193509	-0.000629872	-0.00696953	-0.000913314	-0.00125974		-0.0454292	-6.72286	-2.79135	-0.0908584	-1.00535	-0.131745	-0.181717		0.00105152	0.155609	0.0646093	0.00210303	0.02327	0.0030494	0.00420606		-0.0191224	-2.82983	-1.17495	-0.0382448	-0.423178	-0.0554549	-0.0764895
Blautia producta ATCC 27340 = DSM 2950		0	0	0	0	0	0	0		0	0	0	0	0	0	0		0	0	0	0	0	0	0		3.92375e-05	0.00306355	0.00181838	6.86656e-05	0.000225616	9.61318e-05	0		3.06808e-05	0.00239546	0.00142183	5.36913e-05	0.000176414	7.51679e-05	0		-3.90442e-05	-0.00304846	-0.00180942	-6.83273e-05	-0.000224504	-9.56583e-05	0
Streptococcus thermophilus		-0.0592518	-3.25483	-1.98612	-0.0666583	-0.608084	-0.0370714	-0.0888777		-7.04604e-05	-0.00387054	-0.00236183	-7.92679e-05	-0.000723115	-4.40841e-05	-0.000105691		-0.00135841	-0.0746205	-0.0455339	-0.00152821	-0.013941	-0.000849901	-0.00203762		-0.0355204	-1.95121	-1.19064	-0.0399604	-0.364536	-0.0222236	-0.0532806		-0.000559473	-0.0307331	-0.0187535	-0.000629407	-0.00574171	-0.000350039	-0.000839209		-0.0233484	-1.28258	-0.782639	-0.026267	-0.239618	-0.0146081	-0.0350226
Bifidobacterium longum subsp. suillum		-0.00128867	-0.0404073	-0.0205655	-0.000566448	-0.0041447	-0.000767248	-0.000920478		0.00152432	0.0477964	0.0243262	0.000670031	0.00490262	0.00090755	0.0010888		-0.0579387	-1.81672	-0.924626	-0.0254676	-0.186346	-0.0344955	-0.0413848		-0.0911102	-2.85684	-1.454	-0.0400484	-0.293035	-0.0542452	-0.0650787		-0.0220815	-0.692384	-0.352392	-0.00970614	-0.0710199	-0.0131469	-0.0157725		0.00344149	0.107911	0.0549217	0.00151274	0.0110687	0.00204899	0.00245821
Faecalibacterium prausnitzii		-0.0970207	-3.59341	-1.78533	-0.106723	-0.285119	-0.0937866	0		-0.0426178	-1.57846	-0.784233	-0.0468795	-0.125243	-0.0411972	0		-0.00199896	-0.0740364	-0.0367839	-0.00219885	-0.00587443	-0.00193232	0		-0.0214679	-0.79512	-0.395043	-0.0236147	-0.0630889	-0.0207523	0		0.0379263	1.4047	0.697903	0.0417189	0.111456	0.0366621	0		-0.233603	-8.65208	-4.29865	-0.256963	-0.6865	-0.225816	0
Ruminococcus bromii		-0.0135243	-0.536547	-0.205365	-0.00450811	-0.0723629	-0.00901621	-0.00901621		-0.106901	-4.24105	-1.62327	-0.0356336	-0.571981	-0.0712672	-0.0712672		-0.091277	-3.62121	-1.38603	-0.0304257	-0.488384	-0.0608513	-0.0608513		-0.0653232	-2.59155	-0.991923	-0.0217744	-0.349517	-0.0435488	-0.0435488		0.00189461	0.0751644	0.0287693	0.000631536	0.0101372	0.00126307	0.00126307		-0.0256601	-1.01801	-0.389645	-0.00855337	-0.137296	-0.0171067	-0.0171067
[Eubacterium] rectale ATCC 33656		-0.00301486	-0.182627	-0.0856899	-0.00215347	-0.0150244	-0.00344556	0		-0.00436164	-0.264208	-0.123968	-0.00311545	-0.0217359	-0.00498473	0		-0.047536	-2.87951	-1.35109	-0.0339543	-0.236893	-0.0543269	0		-0.0259535	-1.57215	-0.737663	-0.0185382	-0.129338	-0.0296612	0		-0.000393292	-0.0238238	-0.0111783	-0.000280923	-0.00195994	-0.000449477	0		-0.00904717	-0.548036	-0.257143	-0.00646226	-0.045086	-0.0103396	0
Propionibacterium freudenreichii subsp. shermanii		-0.00770354	-0.366561	-0.183947	-0.00847389	-0.0682463	-0.00736116	-0.00513569		-0.000132113	-0.0062864	-0.00315463	-0.000145325	-0.0011704	-0.000126241	-8.80755e-05		0.000440027	0.020938	0.0105071	0.00048403	0.00389824	0.00042047	0.000293351		-0.381676	-18.1615	-9.11375	-0.419843	-3.3813	-0.364712	-0.254451		0.000692324	0.0329432	0.0165315	0.000761556	0.00613336	0.000661554	0.000461549		-0.0498359	-2.37137	-1.19	-0.0548195	-0.441501	-0.047621	-0.033224
[truncated: 74 more columns]

## Sheet: Table S5B
		MetS_01 (T3-T0)								MetS_02 (T3-T0)								MetS_03 (T3-T0)								MetS_05 (T3-T0)								MetS_06 (T3-T0)								MetS_07 (T3-T0)
		Activation-Inactivation-Interconversion	Biosynthesis	Degradation	Detoxification	Energy-Metabolism	Macromolecule-Modification	Transport-Pathways		Activation-Inactivation-Interconversion	Biosynthesis	Degradation	Detoxification	Energy-Metabolism	Macromolecule-Modification	Transport-Pathways		Activation-Inactivation-Interconversion	Biosynthesis	Degradation	Detoxification	Energy-Metabolism	Macromolecule-Modification	Transport-Pathways		Activation-Inactivation-Interconversion	Biosynthesis	Degradation	Detoxification	Energy-Metabolism	Macromolecule-Modification	Transport-Pathways		Activation-Inactivation-Interconversion	Biosynthesis	Degradation	Detoxification	Energy-Metabolism	Macromolecule-Modification	Transport-Pathways		Activation-Inactivation-Interconversion	Biosynthesis	Degradation	Detoxification	Energy-Metabolism	Macromolecule-Modification	Transport-Pathways
Bacteroides fragilis		-0.000774743	-0.0297664	-0.0136016	-0.000564917	-0.00591288	-0.000463232	-0.000193686		-0.00244017	-0.0937537	-0.0428402	-0.00177929	-0.0186235	-0.00145902	-0.000610043		0.0064708	0.248614	0.113603	0.00471829	0.0493855	0.003869	0.0016177		0.0264285	1.01541	0.463986	0.0192708	0.201704	0.0158021	0.00660713		0.000194417	0.0074697	0.00341324	0.000141763	0.0014838	0.000116245	4.86043e-05		0.123653	4.75087	2.17088	0.0901637	0.943727	0.0739343	0.0309133
Akkermansia muciniphila		0.0063503	0.323027	0.122621	0.00568352	0.0706449	0.0115284	0.00317515		0.490155	24.9332	9.46465	0.438688	5.4528	0.889835	0.245077		0.0233829	1.18944	0.451513	0.0209277	0.260127	0.0424498	0.0116915		-0.00821934	-0.418102	-0.158711	-0.00735631	-0.0914373	-0.0149215	-0.00410967		0.338192	17.2031	6.53032	0.302682	3.76227	0.613959	0.169096		-0.00730355	-0.371517	-0.141028	-0.00653667	-0.0812495	-0.013259	-0.00365177
[Ruminococcus] torques		0.00041525	0.0357228	0.0196296	0.00103813	0.00381085	0.000519063	0.00041525		0.000125831	0.0108249	0.00594824	0.000314577	0.00115478	0.000157289	0.000125831		0	0	0	0	0	0	0		0.0255102	2.19457	1.20591	0.0637755	0.234114	0.0318878	0.0255102		0.00709412	0.610287	0.335351	0.0177353	0.0651045	0.00886765	0.00709412		0.0278928	2.39954	1.31854	0.0697321	0.25598	0.0348661	0.0278928
Escherichia fergusonii ATCC 35469		-2.00007e-05	-0.00076281	-0.000469509	-1.50006e-05	-0.000108988	-2.66856e-05	0		0	0	0	0	0	0	0		-0.000706301	-0.0269377	-0.0165801	-0.000529726	-0.00384878	-0.000942369	0		-0.00523392	-0.199617	-0.122864	-0.00392544	-0.0285207	-0.00698325	0		0	0	0	0	0	0	0		0.206399	7.87186	4.84513	0.154799	1.12471	0.275384	0
Bacteroides dorei		-0.082946	-4.8364	-1.61685	-0.0622095	-0.34388	-0.137898	0		0.00370258	0.21589	0.0721739	0.00277694	0.0153503	0.00615554	0		-0.00308023	-0.179602	-0.0600425	-0.00231017	-0.0127701	-0.00512088	0		0.00479982	0.279867	0.0935621	0.00359986	0.0198992	0.0079797	0		0.0161155	0.939662	0.314138	0.0120867	0.0668124	0.0267921	0		-0.00302747	-0.176525	-0.0590141	-0.0022706	-0.0125514	-0.00503317	0
Escherichia marmotae		0.00279542	0.0959114	0.061696	0.00177402	0.0119235	0.00270941	0		0.00320005	0.109794	0.0706263	0.0020308	0.0136494	0.00310159	0		0.0080165	0.275047	0.176927	0.00508739	0.0341935	0.00776984	0		-0.00129239	-0.0443422	-0.0285236	-0.000820172	-0.00551255	-0.00125263	0		-0.0211746	-0.726503	-0.467331	-0.0134377	-0.0903177	-0.020523	0		0.0622954	2.13736	1.37488	0.0395336	0.265714	0.0603786	0
Anaerostipes hadrus		0.0613351	2.26904	0.996091	0.0153338	0.106872	0.0764133	0		0.000256241	0.00947943	0.00416139	6.40602e-05	0.00044648	0.000319233	0		0.016221	0.600085	0.263432	0.00405526	0.0282639	0.0202087	0		0.129501	4.79077	2.10311	0.0323751	0.225645	0.161336	0		-0.0121471	-0.449371	-0.19727	-0.00303677	-0.0211653	-0.0151332	0		-0.246733	-9.12768	-4.00697	-0.0616831	-0.429913	-0.307388	0
Klebsiella variicola		0.00202719	0.0949865	0.0765868	0.00153209	0.0161074	0.00232452	0		0	0	0	0	0	0	0		0	0	0	0	0	0	0		0	0	0	0	0	0	0		0	0	0	0	0	0	0		0	0	0	0	0	0	0
Bacteroides ovatus		-0.00934539	-0.493617	-0.226322	-0.00747632	-0.0567941	-0.00847316	0		0.000136124	0.00719	0.00329659	0.0001089	0.000827259	0.000123419	0		0.000353999	0.018698	0.00857296	0.000283199	0.00215133	0.000320959	0		0.000169163	0.00893505	0.00409669	0.00013533	0.00102804	0.000153374	0		-3.21856e-05	-0.00170002	-0.000779454	-2.57485e-05	-0.000195599	-2.91816e-05	0		0.0298661	1.57751	0.723282	0.0238929	0.181503	0.0270786	0
Bacteroides uniformis		-0.0521495	-2.57886	-0.821852	-0.0391122	-0.189585	-0.0964767	0		0.0544084	2.69056	0.85745	0.0408063	0.197797	0.100655	0		0.0139885	0.691747	0.220452	0.0104914	0.0508539	0.0258787	0		0.0310399	1.53496	0.489174	0.0232799	0.112843	0.0574239	0		0.0375204	1.85543	0.591304	0.0281403	0.136402	0.0694128	0		-0.0149428	-0.738941	-0.235492	-0.0112071	-0.0543234	-0.0276442	0
Bacteroides thetaiotaomicron		-0.0020337	-0.134596	-0.0721047	-0.00330476	-0.0241092	-0.00231334	-0.00101685		0	0	0	0	0	0	0		-0.00611494	-0.404705	-0.216805	-0.00993678	-0.0724916	-0.00695575	-0.00305747		0.0228539	1.51253	0.810281	0.0371375	0.270929	0.0259963	0.0114269		0.000146074	0.00966758	0.00517903	0.00023737	0.00173168	0.000166159	7.30369e-05		-0.0824046	-5.45377	-2.92165	-0.133907	-0.976892	-0.0937352	-0.0412023
[Ruminococcus] gnavus ATCC 29149		0	-0.015351	-0.00719135	-0.000153625	-0.000577257	-0.000501841	0		0	4.96305	2.325	0.0496676	0.18663	0.162247	0		0	-0.0575138	-0.026943	-0.000575568	-0.00216274	-0.00188019	0		0	5.36648	2.51398	0.0537049	0.2018	0.175436	0		0	1.69787	0.795384	0.0169913	0.0638463	0.0555051	0		0	0.868548	0.406881	0.00869197	0.0326607	0.0283938	0
Parabacteroides distasonis ATCC 8503		0.000172669	0.0124606	0.00668515	0.000280587	0.00226189	0.000220153	0.000215836		-7.04577e-05	-0.00508455	-0.00272788	-0.000114494	-0.000922967	-8.98335e-05	-8.80721e-05		-0.00159326	-0.114977	-0.0616856	-0.00258905	-0.0208711	-0.00203141	-0.00199157		0.00413026	0.298058	0.15991	0.00671167	0.0541047	0.00526608	0.00516282		0.00176061	0.127054	0.0681649	0.00286099	0.0230633	0.00224478	0.00220076		-0.0163161	-1.17744	-0.631705	-0.0265137	-0.213734	-0.020803	-0.0203951
Bacteroides caccae		0.000793865	0.0331276	0.0126829	0.000595398	0.00237859	0.000774018	0		0	0	0	0	0	0	0		-0.00753161	-0.314291	-0.120327	-0.00564871	-0.0225663	-0.00734332	0		0.172656	7.20485	2.75838	0.129492	0.517313	0.168339	0		-2.57485e-05	-0.00107447	-0.000411363	-1.93114e-05	-7.71479e-05	-2.51048e-05	0		0.000782897	0.03267	0.0125077	0.000587173	0.00234573	0.000763325	0
Klebsiella quasipneumoniae subsp. quasipneumoniae		-0.000445189	-0.0186141	-0.0130944	-0.000442335	-0.00260044	-0.000520957	0		0.000685817	0.0286752	0.020172	0.000681421	0.004006	0.000802538	0		0	0	0	0	0	0	0		-0.000579104	-0.0242133	-0.0170333	-0.000575392	-0.00338267	-0.000677663	0		0.000695042	0.0290609	0.0204433	0.000690586	0.00405988	0.000813333	0		5.47186e-05	0.00228788	0.00160945	5.43679e-05	0.000319623	6.40313e-05	0
Roseburia hominis A2-183		5.67046e-05	0.0045667	0.00170947	0	0.000162381	0.000117662	0		-5.08369e-06	-0.000409415	-0.000153258	0	-1.45578e-05	-1.05487e-05	0		-0.00219395	-0.176689	-0.0661409	0	-0.00628267	-0.00455244	0		1.26872e-05	0.00102176	0.00038248	0	3.63315e-05	2.63259e-05	0		-1.93114e-05	-0.00155524	-0.000582179	0	-5.53007e-05	-4.00711e-05	0		2.52548e-05	0.00203389	0.000761354	0	7.23204e-05	5.24036e-05	0
Bifidobacterium longum		0.0252744	0.792499	0.403346	0.0111096	0.0812891	0.0150478	0.0180531		-0.0500159	-1.56829	-0.798188	-0.021985	-0.160864	-0.0297785	-0.0357256		-0.00998329	-0.313035	-0.15932	-0.00438826	-0.0321089	-0.00594385	-0.00713092		-0.000986392	-0.0309292	-0.0157415	-0.000433579	-0.0031725	-0.000587278	-0.000704566		0	0	0	0	0	0	0		0	0	0	0	0	0	0
Bifidobacterium bifidum		0	0	0	0	0	0	0		0.000235949	0.00484501	0.00239686	2.72249e-05	0.000668843	9.97971e-05	8.16746e-05		-0.00590939	-0.121344	-0.0600298	-0.000681853	-0.0167513	-0.00249944	-0.00204556		-0.000697855	-0.0143299	-0.00708908	-8.05218e-05	-0.00197821	-0.000295165	-0.000241565		-2.78942e-05	-0.000572784	-0.00028336	-3.21856e-06	-7.90714e-05	-1.17981e-05	-9.65568e-06		0.000191515	0.00393261	0.00194548	2.20979e-05	0.000542887	8.10034e-05	6.62937e-05
Phascolarctobacterium faecium		-0.0155111	-0.609527	-0.139508	-0.00581666	-0.00960211	-0.02094	0		0.000341445	0.0134175	0.00307097	0.000128042	0.000211371	0.000460951	0		0	0	0	0	0	0	0		-0.00122948	-0.0483139	-0.011058	-0.000461055	-0.000761107	-0.0016598	0		0	0	0	0	0	0	0		0.0665841	2.6165	0.598861	0.024969	0.0412187	0.0898886	0
Bacteroides vulgatus ATCC 8482		-0.0020499	-0.149699	-0.0718468	-0.00256237	-0.024892	-0.00386918	0		0.0722892	5.27911	2.53366	0.0903615	0.877813	0.136446	0		-0.00438043	-0.319893	-0.15353	-0.00547554	-0.0531919	-0.00826807	0		0.400193	29.2251	14.0263	0.500241	4.85957	0.755364	0		8.77485e-05	0.00640807	0.00307549	0.000109686	0.00106554	0.000165625	0		0.224143	16.3686	7.85598	0.280179	2.72179	0.42307	0
[Eubacterium] hallii		0.115528	4.07507	1.19857	0.014441	0.0433231	0.115528	0		0.0228596	0.806335	0.23716	0.00285744	0.00857233	0.0228596	0		0.0608966	2.14803	0.631783	0.00761208	0.0228362	0.0608966	0		-0.0108672	-0.383322	-0.112743	-0.00135839	-0.00407518	-0.0108672	0		0.00318854	0.112471	0.03308	0.000398567	0.0011957	0.00318854	0		-0.00331368	-0.116885	-0.0343784	-0.000414211	-0.00124263	-0.00331368	0
Eggerthella lenta		0.000127585	0.00904068	0.0025871	6.37927e-05	0.000829305	0.000245602	0		0.00185419	0.131388	0.0375981	0.000927095	0.0120522	0.00356932	0		-0.0018043	-0.127852	-0.0365864	-0.000902149	-0.0117279	-0.00347327	0		0.000843613	0.0597783	0.0171063	0.000421807	0.00548349	0.00162396	0		-0.000459268	-0.0325436	-0.00931275	-0.000229634	-0.00298524	-0.000884091	0		0.000988565	0.0700496	0.0200455	0.000494283	0.00642567	0.00190299	0
Oscillibacter valericigenes		0.00104195	0.0555079	0.0260723	0.00156292	0.00408052	0.0013198	0		0.000130484	0.00695129	0.00326506	0.000195726	0.000511007	0.000165279	0		-0.00272402	-0.145117	-0.0681622	-0.00408602	-0.0106679	-0.00345042	0		-0.000301957	-0.0160862	-0.00755577	-0.000452935	-0.00118254	-0.000382478	0		0.000102656	0.00546881	0.00256872	0.000153984	0.000402025	0.000130031	0		0.00017994	0.00958599	0.00450259	0.00026991	0.00070469	0.000227924	0
Parabacteroides distasonis		0.000170114	0.0122762	0.00658624	0.000276435	0.00222842	0.000216895	0.000212642		0	0	0	0	0	0	0		0	0	0	0	0	0	0		0	0	0	0	0	0	0		0	0	0	0	0	0	0		0	0	0	0	0	0	0
Bacteroides cellulosilyticus		0	0	0	0	0	0	0		0	0	0	0	0	0	0		0	0	0	0	0	0	0		0	0	0	0	0	0	0		-0.183252	-8.86293	-3.37816	-0.183252	-0.374139	-0.251971	0		0	0	0	0	0	0	0
Novibacillus thermophilus		-7.26322e-05	-0.0017837	-0.000945544	-4.84215e-05	-0.000119036	-4.35793e-05	0		0.00034699	0.00852139	0.00451721	0.000231327	0.000568679	0.000208194	0		-0.000366733	-0.00900623	-0.00477423	-0.000244489	-0.000601035	-0.00022004	0		1.26872e-05	0.000311572	0.000165165	8.45813e-06	2.07929e-05	7.61231e-06	0		0.00371546	0.0912441	0.0483688	0.00247697	0.00608922	0.00222927	0		-0.000728076	-0.0178801	-0.00947828	-0.000485384	-0.00119324	-0.000436845	0
[Clostridium] scindens		0	0	0	0	0	0	0		0	0.137364	0.0531437	0	0.00368608	0.00336555	0		0	0	0	0	0	0	0		0	0.0164443	0.00636201	0	0.000441273	0.000402902	0		0	0	0	0	0	0	0		0	0.00541152	0.00209362	0	0.000145215	0.000132587	0
[Clostridium] saccharolyticum		2.12642e-05	0.00399325	0.0028573	0.000116953	0.000717936	4.67813e-05	4.25285e-05		-0.00937111	-1.75982	-1.25921	-0.0515411	-0.316393	-0.0206164	-0.0187422		0.000283199	0.0531825	0.0380538	0.0015576	0.00956155	0.000623038	0.000566398		4.22906e-06	0.000794183	0.000568264	2.32598e-05	0.000142784	9.30394e-06	8.45813e-06		-4.82784e-05	-0.00906629	-0.00648722	-0.000265531	-0.00163001	-0.000106212	-9.65568e-05		8.25509e-05	0.0155024	0.0110925	0.00045403	0.00278714	0.000181612	0.000165102
Pelotomaculum thermopropionicum SI		0	0	0	0	0	0	0		0	0	0	0	0	0	0		0	0	0	0	0	0	0		-0.000201304	-0.00666033	-0.00314562	-0.000161044	-0.0013069	-8.8574e-05	0		0	0	0	0	0	0	0		0	0	0	0	0	0	0
Bacteroides xylanisolvens XB1A		-8.8395e-05	-0.00384578	-0.00213558	-7.36625e-05	-0.000528767	-7.47675e-05	-2.9465e-05		0	0	0	0	0	0	0		0	0	0	0	0	0	0		0.0334084	1.45349	0.807131	0.0278403	0.199845	0.0282579	0.0111361		0	0	0	0	0	0	0		-0.000187761	-0.00816885	-0.00453621	-0.000156467	-0.00112316	-0.000158814	-6.25869e-05
Hungatella hathewayi		-0.00459351	-0.270662	-0.20069	-0.00637987	-0.0437177	-0.00306234	-0.00306234		0.000861207	0.0507448	0.0376261	0.00119612	0.00819636	0.000574138	0.000574138		0.00241177	0.142109	0.10537	0.00334968	0.0229535	0.00160785	0.00160785		-0.00131897	-0.0777177	-0.0576259	-0.00183191	-0.0125531	-0.000879316	-0.000879316		0.000728833	0.0429449	0.0318426	0.00101227	0.00693651	0.000485888	0.000485888		0.0398329	2.34707	1.74029	0.0553234	0.379101	0.0265552	0.0265552
Citrobacter braakii		0	0	0	0	0	0	0		0	0	0	0	0	0	0		0	0	0	0	0	0	0		0	0	0	0	0	0	0		0	0	0	0	0	0	0		0	0	0	0	0	0	0
Enterobacter cloacae		0	0	0	0	0	0	0		0	0	0	0	0	0	0		0	0	0	0	0	0	0		0	0	0	0	0	0	0		0	0	0	0	0	0	0		0	0	0	0	0	0	0
Flavonifractor plautii		-7.31062e-05	-0.00592265	-0.00490271	-0.000146212	-0.00110295	-7.67615e-05	-0.000146212		0.00818074	0.662758	0.548624	0.0163615	0.123423	0.00858978	0.0163615		-0.000381505	-0.0309074	-0.0255848	-0.00076301	-0.00575577	-0.00040058	-0.00076301		0.00615937	0.498998	0.413065	0.0123187	0.0929265	0.00646734	0.0123187		0.00150251	0.121725	0.100763	0.00300503	0.0226684	0.00157764	0.00300503		-0.000444356	-0.0359992	-0.0297998	-0.000888711	-0.006704	-0.000466574	-0.000888711
Methanobrevibacter smithii ATCC 35061		0.00701433	0.59741	0.159889	0.00701433	0.0881699	0.0084172	0.00701433		9.0602e-05	0.00771657	0.00206524	9.0602e-05	0.00113886	0.000108722	9.0602e-05		0.00329788	0.28088	0.0751739	0.00329788	0.0414542	0.00395745	0.00329788		-0.000161044	-0.0137161	-0.00367093	-0.000161044	-0.00202431	-0.000193252	-0.000161044		9.23482e-05	0.0078653	0.00210504	9.23482e-05	0.00116081	0.000110818	9.23482e-05		0.00154008	0.131168	0.0351056	0.00154008	0.0193587	0.00184809	0.00154008
[Clostridium] leptum		-0.000131088	-0.0178428	-0.00835797	-0.000393265	-0.00231993	-0.000262176	-0.000262176		-0.000238755	-0.0324976	-0.0152226	-0.000716265	-0.00422535	-0.00047751	-0.00047751		-0.000206882	-0.0281593	-0.0131905	-0.000620646	-0.00366128	-0.000413764	-0.000413764		-7.73924e-05	-0.0105341	-0.00493441	-0.000232177	-0.00136965	-0.000154785	-0.000154785		0.000112643	0.0153322	0.00718197	0.00033793	0.0019935	0.000225287	0.000225287		1.67302e-05	0.0022772	0.00106669	5.01906e-05	0.000296081	3.34604e-05	3.34604e-05
Rhodospirillum rubrum ATCC 11170		0	0	0	0	0	0	0		9.40496e-05	0.00422301	0.00235538	7.25997e-05	0.000890357	4.08373e-05	7.25997e-05		0.000244581	0.0109822	0.0061253	0.000188799	0.00231542	0.0001062	0.000188799		-0.000104312	-0.00468383	-0.0026124	-8.05218e-05	-0.000987514	-4.52935e-05	-8.05218e-05		7.55576e-05	0.00339269	0.00189227	5.83252e-05	0.000715296	3.28079e-05	5.83252e-05		-0.00011901	-0.00534379	-0.00298049	-9.18674e-05	-0.00112666	-5.16754e-05	-9.18674e-05
Roseburia inulinivorans DSM 16841		0.000670421	0.0449529	0.0239148	0.00100563	0.00560854	0.000670421	0		1.24569e-05	0.00083526	0.000444355	1.86854e-05	0.000104211	1.24569e-05	0		-0.00745046	-0.499566	-0.265767	-0.0111757	-0.0623283	-0.00745046	0		0.0022908	0.153602	0.0817156	0.00343619	0.0191641	0.0022908	0		8.30268e-05	0.00556709	0.00296167	0.00012454	0.000694578	8.30268e-05	0		-0.00036747	-0.0246395	-0.0131081	-0.000551205	-0.00307414	-0.00036747	0
Pseudopropionibacterium propionicum		0.000335931	0.0251901	0.0154833	0.000335931	0.00472934	0.000274344	0.000671863		-0.000156323	-0.011722	-0.00720506	-0.000156323	-0.00220077	-0.000127664	-0.000312647		-0.000366733	-0.0274997	-0.016903	-0.000366733	-0.00516297	-0.000299499	-0.000733466		7.8659e-05	0.0058983	0.00362545	7.8659e-05	0.00110738	6.42382e-05	0.000157318		0.000167685	0.012574	0.00772872	0.000167685	0.00236072	0.000136943	0.00033537		2.84116e-05	0.00213046	0.00130951	2.84116e-05	0.000399987	2.32028e-05	5.68232e-05
Streptococcus oralis subsp. dentisani		3.54404e-05	0.00149843	0.000726428	4.60725e-05	0.000135609	4.38459e-05	1.41762e-05		0.000967996	0.0409271	0.0198412	0.00125839	0.00370395	0.00119758	0.000387198		0	0	0	0	0	0	0		0	0	0	0	0	0	0		0	0	0	0	0	0	0		0.00184675	0.0780813	0.0378532	0.00240078	0.00706644	0.00228476	0.000738702
Halorhodospira halochloris		0	0	0	0	0	0	0		0	0	0	0	0	0	0		0	0	0	0	0	0	0		0	0	0	0	0	0	0		0.000778836	0.032671	0.0115462	0.000667574	0.0061149	0.000877118	0		-0.000170162	-0.00713802	-0.00252263	-0.000145853	-0.00133599	-0.000191634	0
Klebsiella aerogenes KCTC 2190		0	0	0	0	0	0	0		0	0	0	0	0	0	0		0	0	0	0	0	0	0		0	0	0	0	0	0	0		0	0	0	0	0	0	0		0	0	0	0	0	0	0
Syntrophobotulus glycolicus		0	0	0	0	0	0	0		0	0	0	0	0	0	0		0	0	0	0	0	0	0		0	0	0	0	0	0	0		0	0	0	0	0	0	0		0	0	0	0	0	0	0
Parabacteroides johnsonii		0	0	0	0	0	0	0		0	0	0	0	0	0	0		0.000424799	0.0165727	0.00861956	0.000424799	0.00150922	0.000318599	0		0	0	0	0	0	0	0		0	0	0	0	0	0	0		0	0	0	0	0	0	0
Blautia hansenii DSM 20583		0	0	0	0	0	0	0		0.0385225	1.79238	0.639046	0.0192613	0.0511688	0.0385225	0		-7.71669e-05	-0.00359043	-0.00128011	-3.85835e-05	-0.000102499	-7.71669e-05	0		0	0	0	0	0	0	0		0	0	0	0	0	0	0		0	0	0	0	0	0	0
Ruminococcus flavefaciens		-0.00175201	-0.241359	-0.109007	-0.00525604	-0.0287271	-0.00438003	-0.00350402		0	0	0	0	0	0	0		3.53999e-05	0.00487673	0.00220252	0.0001062	0.000580439	8.84998e-05	7.07998e-05		0	0	0	0	0	0	0		0	0	0	0	0	0	0		0.000101019	0.0139165	0.00628521	0.000303057	0.00165637	0.000252548	0.000202038
Odoribacter splanchnicus		0.000330777	0.0167356	0.00724248	0.000212642	0.00241223	0.000304787	0.000141762		0.000381148	0.0192842	0.00834538	0.000245024	0.00277956	0.000351201	0.000163349		0.000591073	0.0299053	0.0129417	0.000379975	0.00431046	0.000544631	0.000253317		0.0108017	0.546511	0.236507	0.00694395	0.0787725	0.00995299	0.0046293		0.000961495	0.0486468	0.0210523	0.000618104	0.00701181	0.000885949	0.000412069		0.0540715	2.73574	1.18391	0.0347602	0.394322	0.049823	0.0231735
Gottschalkia acidurici		0	0	0	0	0	0	0		0	0	0	0	0	0	0		0	0	0	0	0	0	0		0	0	0	0	0	0	0		0	0	0	0	0	0	0		0	0	0	0	0	0	0
Citrobacter freundii		0	0	0	0	0	0	0		0	0	0	0	0	0	0		0	0	0	0	0	0	0		0	0	0	0	0	0	0		-0.000652295	-0.0250608	-0.0215143	-0.000411205	-0.00587333	-0.000608531	-0.000122305		0	0	0	0	0	0	0
Haemophilus parainfluenzae ATCC 33392		-0.0006779	-0.0370661	-0.0125672	-0.000550794	-0.00406483	-0.00142077	0		0.000169399	0.00926239	0.00314039	0.000137637	0.00101575	0.000355033	0		0.000943997	0.0516157	0.0175002	0.000766998	0.00566041	0.00197846	0		0	0	0	0	0	0	0		-3.86227e-05	-0.00211181	-0.000716003	-3.1381e-05	-0.00023159	-8.09468e-05	0		-0.00169466	-0.0926606	-0.0314163	-0.00137691	-0.0101616	-0.00355173	0
[Eubacterium] eligens ATCC 27750		-0.00622865	-0.381088	-0.141079	-0.00467149	-0.012882	-0.0109001	0		0.00197214	0.120662	0.0446691	0.00147911	0.00407875	0.00345125	0		-0.00892606	-0.546124	-0.202175	-0.00669455	-0.0184607	-0.0156206	0		0.0368808	2.25648	0.835349	0.0276606	0.0762761	0.0645413	0		-0.00112957	-0.0691109	-0.0255849	-0.000847181	-0.00233617	-0.00197676	0		-0.00204792	-0.125298	-0.0463854	-0.00153594	-0.00423548	-0.00358386	0
Desulfovibrio desulfuricans		0	0	0	0	0	0	0		0.000102093	0.0043535	0.0026598	8.06663e-05	0.00103011	0.000104362	3.02499e-05		0.000238949	0.0101894	0.00622527	0.000188799	0.00241096	0.000244259	7.07998e-05		0	0	0	0	0	0	0		0	0	0	0	0	0	0		0.0219421	0.935663	0.57165	0.017337	0.221393	0.0224297	0.00650136
[Clostridium] hylemonae		0	0	0	0	0	0	0		0	0.000272716	0.00016707	3.50813e-06	4.16223e-05	3.50813e-06	3.50813e-06		0	0.00366923	0.00224783	4.71999e-05	0.000560005	4.71999e-05	4.71999e-05		0	0.0322185	0.0197375	0.000414448	0.00491724	0.000414448	0.000414448		0	0	0	0	0	0	0		0	0	0	0	0	0	0
Eubacterium limosum		0	0	0	0	0	0	0		0	0	0	0	0	0	0		0	0	0	0	0	0	0		0.000126872	0.0207379	0.00721414	0.000380616	0.00076828	0.000520175	0		0	0	0	0	0	0	0		0.000953367	0.155833	0.05421	0.0028601	0.00577317	0.00390881	0
Tyzzerella nexilis DSM 1787		2.07079e-06	0.000272383	0.000118124	9.31855e-06	3.13052e-05	4.14158e-06	4.14158e-06		-0.00226691	-0.29818	-0.129312	-0.0102011	-0.03427	-0.00453381	-0.00453381		0	0	0	0	0	0	0		0	0	0	0	0	0	0		-1.28742e-05	-0.00169343	-0.000734387	-5.79341e-05	-0.000194627	-2.57485e-05	-2.57485e-05		0	0	0	0	0	0	0
Bacteroides caecimuris		0	0	0	0	0	0	0		0	0	0	0	0	0	0		0	0	0	0	0	0	0		0	0	0	0	0	0	0		0	0	0	0	0	0	0		0	0	0	0	0	0	0
Desulfovibrio alaskensis		-4.84215e-05	-0.0024201	-0.000996813	-7.26322e-05	-0.000543036	-2.66318e-05	0		0.000332496	0.0166182	0.00684483	0.000498744	0.00372887	0.000182873	0		0	0	0	0	0	0	0		0.00158167	0.0790518	0.0325605	0.0023725	0.0177381	0.000869918	0		0.000525448	0.0262619	0.010817	0.000788172	0.00589279	0.000288997	0		-0.000449394	-0.0224607	-0.0092513	-0.00067409	-0.00503985	-0.000247167	0
Hungateiclostridium thermocellum		0.0022348	0.0872747	0.0357988	0.00176301	0.0106114	0.0025576	0.00208581		0.000252802	0.0098726	0.00404959	0.000199433	0.00120037	0.000289318	0.000235949		0.013627	0.532169	0.218287	0.0107502	0.0647044	0.0155953	0.0127185		4.07803e-05	0.00159258	0.00065325	3.21711e-05	0.000193635	4.66707e-05	3.80616e-05		0.000218719	0.00854157	0.00350362	0.000172545	0.00103854	0.000250312	0.000204138		-0.00035313	-0.0137906	-0.00565671	-0.00027858	-0.00167675	-0.000404137	-0.000329588
Rothia mucilaginosa		0	0	0	0	0	0	0		0	0	0	0	0	0	0		0.000482864	0.0159675	0.00705908	0.000174368	0.00314245	0.00033264	0		-0.000120783	-0.00399408	-0.00176574	-4.3616e-05	-0.000786046	-8.32058e-05	0		4.88651e-05	0.00161589	0.000714367	1.76457e-05	0.000318011	3.36626e-05	0		0	0	0	0	0	0	0
Corynebacterium argentoratense		0	0	0	0	0	0	0		0	0	0	0	0	0	0		0	0	0	0	0	0	0		0	0	0	0	0	0	0		0	0	0	0	0	0	0		0	0	0	0	0	0	0
Bacteroides salanitronis		0	0	0	0	0	0	0		0	0	0	0	0	0	0		0	0	0	0	0	0	0		0	0	0	0	0	0	0		0	0	0	0	0	0	0		0	0	0	0	0	0	0
Actinomyces odontolyticus		-0.0013558	-0.0378761	-0.014959	-0.0006779	-0.00429337	-0.0013558	0		0.000195446	0.00546004	0.00215642	9.7723e-05	0.000618912	0.000195446	0		-0.000197289	-0.00551153	-0.00217675	-9.86445e-05	-0.000624748	-0.000197289	0		0.000151907	0.00424372	0.00167604	7.59535e-05	0.000481039	0.000151907	0		0.000120065	0.00335416	0.00132471	6.00323e-05	0.000380204	0.000120065	0		0.000184659	0.00515869	0.00203741	9.23296e-05	0.000584754	0.000184659	0
Gordonibacter urolithinfaciens		-2.42107e-05	-0.00178847	-0.000515487	-2.42107e-05	-0.000125089	-5.7904e-05	0		0	0	0	0	0	0	0		0	0	0	0	0	0	0		-4.02609e-05	-0.00297412	-0.000857221	-4.02609e-05	-0.000208015	-9.62906e-05	0		0	0	0	0	0	0	0		6.94506e-05	0.00513039	0.00147872	6.94506e-05	0.000358828	0.000166103	0
[Clostridium] symbiosum		0.000120497	0.0185296	0.0109137	0.000542238	0.0031852	0.000301243	0.000481989		0.00174844	0.268868	0.15836	0.00786799	0.0462179	0.00437111	0.00699377		-2.57223e-05	-0.00395547	-0.00232973	-0.00011575	-0.000679937	-6.43058e-05	-0.000102889		0	0	0	0	0	0	0		0.000792251	0.121829	0.0717559	0.00356513	0.0209422	0.00198063	0.003169		-0.00298186	-0.458538	-0.270074	-0.0134184	-0.0788219	-0.00745466	-0.0119275
Bacteroides intestinalis		0	0	0	0	0	0	0		0	0	0	0	0	0	0		0	0	0	0	0	0	0		0	0	0	0	0	0	0		0	0	0	0	0	0	0		0	0	0	0	0	0	0
Halorhodospira halophila		0	0	0	0	0	0	0		0	0	0	0	0	0	0		0.000177	0.00732484	0.00339478	0.0001416	0.00108469	0.00010974	0		0	0	0	0	0	0	0		0	0	0	0	0	0	0		3.15684e-05	0.00130641	0.000605471	2.52548e-05	0.000193458	1.95724e-05	0
Fodinicurvata fenggangensis		0	0	0	0	0	0	0		0	0	0	0	0	0	0		0	0	0	0	0	0	0		0	0	0	0	0	0	0		0.00644858	0.281565	0.146119	0.00515886	0.0512884	0.00490092	0		0.000236763	0.0103378	0.00536485	0.000189411	0.00188308	0.00017994	0
Dethiobacter alkaliphilus AHT 1		0	0	0	0	0	0	0		-1.90638e-05	-0.000701759	-0.00031573	-2.28766e-05	-6.8421e-05	-1.29634e-05	-7.62554e-06		0	0	0	0	0	0	0		0	0	0	0	0	0	0		1.37808e-05	0.000507283	0.000228233	1.65369e-05	4.94597e-05	9.37091e-06	5.5123e-06		-3.82781e-05	-0.00140905	-0.000633952	-4.59337e-05	-0.000137382	-2.60291e-05	-1.53112e-05
Paraprevotella xylaniphila		0	0	0	0	0	0	0		0	0	0	0	0	0	0		0	0	0	0	0	0	0		0	0	0	0	0	0	0		0	0	0	0	0	0	0		0	0	0	0	0	0	0
Parabacteroides merdae		0.00311875	0.125871	0.0555965	0.00233907	0.0103525	0.00233907	0		0.00666778	0.269108	0.118863	0.00500084	0.0221334	0.00500084	0		0.000943997	0.0380992	0.0168282	0.000707998	0.00313355	0.000707998	0		8.45813e-05	0.00341365	0.00150779	6.34359e-05	0.000280763	6.34359e-05	0		0.00117622	0.0474717	0.020968	0.000882169	0.00390442	0.000882169	0		0.0106371	0.429307	0.189622	0.00797783	0.0353093	0.00797783	0
Novispirillum itersonii subsp. nipponicum		0	0	0	0	0	0	0		0	0	0	0	0	0	0		0	0	0	0	0	0	0		0	0	0	0	0	0	0		0	0	0	0	0	0	0		0	0	0	0	0	0	0
Anaerotignum propionicum		0	0.000970587	0.000257018	2.12642e-05	2.36269e-05	2.55171e-05	0		0	0.037135	0.00983359	0.000813576	0.000903974	0.000976292	0		0	0.00205752	0.000544846	4.50775e-05	5.00861e-05	5.4093e-05	0		0	0.000289548	7.66742e-05	6.34359e-06	7.04844e-06	7.61231e-06	0		0	0	0	0	0	0	0		0	0.149945	0.0397064	0.00328509	0.0036501	0.0039421	0
Planococcus antarcticus		0	0	0	0	0	0	0		0.000217799	0.00688536	0.00263508	0.000145199	0.000664633	0.000160929	0		-0.000733466	-0.0231874	-0.00887397	-0.000488978	-0.00223824	-0.00054195	0		-0.000362348	-0.011455	-0.00438393	-0.000241565	-0.00110574	-0.000267735	0		0.000481183	0.0152118	0.00582168	0.000320789	0.00146837	0.000355541	0		0.00128397	0.0405905	0.0155343	0.000855978	0.00391814	0.000948709	0
Enterococcus gallinarum		0	0	0	0	0	0	0		0	0	0	0	0	0	0		0	0	0	0	0	0	0		0	0	0	0	0	0	0		0	0	0	0	0	0	0		1.47319e-05	0.000479749	0.000291392	6.31369e-06	2.52548e-05	1.30483e-05	0
Pseudoclostridium thermosuccinogenes		0	0	0	0	0	0	0		0	0	0	0	0	0	0		0	0	0	0	0	0	0		0	0	0	0	0	0	0		0	0	0	0	0	0	0		0	0	0	0	0	0	0
Vallitalea guaymasensis		0.0114251	0.682439	0.490224	0.020946	0.13592	0.0110443	0.0152335		-1.85283e-05	-0.00110673	-0.000795007	-3.39686e-05	-0.000220425	-1.79107e-05	-2.47044e-05		-0.00152806	-0.0912731	-0.0655652	-0.00280143	-0.0181787	-0.00147712	-0.00203741		0	0	0	0	0	0	0		-4.57178e-05	-0.00273079	-0.00196164	-8.3816e-05	-0.000543888	-4.41939e-05	-6.09571e-05		-0.00181356	-0.108327	-0.0778154	-0.00332485	-0.0215752	-0.0017531	-0.00241808
Christensenella minuta		-5.1368e-05	-0.00248173	-0.00197962	-6.84906e-05	-0.000638215	-4.10944e-05	-3.42453e-05		9.07496e-06	0.000438437	0.000349731	1.20999e-05	0.000112751	7.25997e-06	6.04997e-06		8.04774e-05	0.00388809	0.00310144	0.000107303	0.000999882	6.43819e-05	5.36516e-05		2.53744e-05	0.00122591	0.000977879	3.38325e-05	0.000315261	2.02995e-05	1.69163e-05		5.12118e-06	0.000247419	0.00019736	6.82824e-06	6.36275e-05	4.09694e-06	3.41412e-06		-5.74171e-05	-0.00277399	-0.00221274	-7.65562e-05	-0.000713373	-4.59337e-05	-3.82781e-05
Rothia dentocariosa ATCC 17931		0	0	0	0	0	0	0		0	0	0	0	0	0	0		0.0001416	0.00577394	0.00231934	0.0001416	0.000903287	0.00013216	0		0	0	0	0	0	0	0		0	0	0	0	0	0	0		0	0	0	0	0	0	0
Veillonella dispar		-0.00323117	-0.118928	-0.0248262	-0.00121169	-0.0124631	-0.00385048	0		0	0	0	0	0	0	0		-0.00813978	-0.299598	-0.0625407	-0.00305242	-0.0313963	-0.00969991	0		0.00318871	0.117366	0.0244999	0.00119577	0.0122993	0.00379988	0		1.3135e-05	0.000483454	0.00010092	4.92562e-06	5.06635e-05	1.56525e-05	0		-0.00290914	-0.107075	-0.0223519	-0.00109093	-0.011221	-0.00346672	0
Alistipes shahii WAL 8301		-0.000407441	-0.0307083	-0.0171432	-0.000814882	-0.00328856	-0.000407441	0		0	0	0	0	0	0	0		0	0	0	0	0	0	0		0.0141499	1.06646	0.595365	0.0282999	0.114208	0.0141499	0		-1.28742e-05	-0.000970315	-0.000541689	-2.57485e-05	-0.000103911	-1.28742e-05	0		0	0	0	0	0	0	0
Fusobacterium nucleatum subsp. nucleatum ATCC 25586		0	0	0	0	0	0	0		0	0	0	0	0	0	0		0	0	0	0	0	0	0		0	0	0	0	0	0	0		0	0	0	0	0	0	0		0	0	0	0	0	0	0
Shimwellia blattae DSM 4481 = NBRC 105725		0	0	0	0	0	0	0		0	0	0	0	0	0	0		0	0	0	0	0	0	0		0	0	0	0	0	0	0		0	0	0	0	0	0	0		0	0	0	0	0	0	0
Clostridium perfringens ATCC 13124		7.56061e-05	0.00345702	0.00204479	6.73367e-05	0.000496459	5.90366e-05	8.50569e-05		0	0	0	0	0	0	0		-0.000463171	-0.021178	-0.0125266	-0.000412511	-0.00304136	-0.000361664	-0.000521067		0	0	0	0	0	0	0		0	0	0	0	0	0	0		0	0	0	0	0	0	0
Raoultella electrica		0	0	0	0	0	0	0		-1.10147e-05	-0.000421055	-0.000265903	-8.261e-06	-6.1453e-05	-1.47003e-05	0		0	0	0	0	0	0	0		0	0	0	0	0	0	0		2.10619e-05	0.000805127	0.000508451	1.57964e-05	0.000117508	2.81095e-05	0		0	0	0	0	0	0	0
Coraliomargarita akajimensis		0	0	0	0	0	0	0		0	0	0	0	0	0	0		0	0	0	0	0	0	0		0	0	0	0	0	0	0		0	0	0	0	0	0	0		0	0	0	0	0	0	0
Shigella dysenteriae		0.00012286	0.00517719	0.00387038	8.12621e-05	0.00102271	0.000142136	0		4.14184e-05	0.00174533	0.00130478	2.7395e-05	0.000344775	4.79167e-05	0		0.000409066	0.0172376	0.0128865	0.000270564	0.00340514	0.000473245	0		0	0	0	0	0	0	0		0	0	0	0	0	0	0		-5.81503e-06	-0.000245039	-0.000183187	-3.84618e-06	-4.84054e-05	-6.72737e-06	0
Pseudobutyrivibrio xylanivorans		0	0	0	0	0	0	0		-1.27092e-05	-0.000902299	-0.000332126	-1.27092e-05	-2.19523e-05	-2.79603e-05	0		0	0	0	0	0	0	0		0.000249515	0.0177144	0.00652049	0.000249515	0.00043098	0.000548932	0		0	0	0	0	0	0	0		0.00107333	0.0762015	0.0280489	0.00107333	0.00185393	0.00236132	0
Chroococcidiopsis thermalis PCC 7203		0	0	0	0	0	0	0		0	0	0	0	0	0	0		0	0	0	0	0	0	0		0	0	0	0	0	0	0		0	0	0	0	0	0	0		0	0	0	0	0	0	0
Parabacteroides merdae ATCC 43184		0	0	0	0	0	0	0		0	0	0	0	0	0	0		0	0	0	0	0	0	0		0	0	0	0	0	0	0		0	0	0	0	0	0	0		0	0	0	0	0	0	0
Veillonella parvula DSM 2008		0	0	0	0	0	0	0		0	0	0	0	0	0	0		0	0	0	0	0	0	0		0	0	0	0	0	0	0		0	0	0	0	0	0	0		-4.59337e-05	-0.00186136	-0.00038125	-2.87086e-05	-0.000179087	-5.81827e-05	0
Fusobacterium periodonticum		0	0	0	0	0	0	0		0	0	0	0	0	0	0		0	0	0	0	0	0	0		0	0	0	0	0	0	0		0	0	0	0	0	0	0		0	0	0	0	0	0	0
Olsenella uli DSM 7084		9.2145e-05	0.0101434	0.00636292	9.2145e-05	0.00159472	0.000221148	0		-3.81277e-06	-0.000419714	-0.000263284	-3.81277e-06	-6.59862e-05	-9.15064e-06	0		0	0	0	0	0	0	0		-2.01304e-05	-0.00221598	-0.00139007	-2.01304e-05	-0.00034839	-4.83131e-05	0		3.33651e-05	0.00367286	0.00230397	3.33651e-05	0.000577437	8.00761e-05	0		3.15684e-06	0.000347509	0.000217991	3.15684e-06	5.46344e-05	7.57643e-06	0
Kosakonia sacchari		0	0	0	0	0	0	0		0	0	0	0	0	0	0		0	0	0	0	0	0	0		0	0	0	0	0	0	0		0	0	0	0	0	0	0		0	0	0	0	0	0	0
Clostridium estertheticum		0	0	0	0	0	0	0		2.41999e-05	0.00101391	0.000522407	1.20999e-05	3.41915e-05	3.56948e-05	0		0	0	0	0	0	0	0		0	0	0	0	0	0	0		0	0	0	0	0	0	0		0	0	0	0	0	0	0
Streptococcus anginosus		0	0	0	0	0	0	0		0	0	0	0	0	0	0		-0.0011002	-0.0818596	-0.0393158	-0.00137525	-0.00589065	-0.00194893	0		0	0	0	0	0	0	0		0	0	0	0	0	0	0		0.00244071	0.1816	0.0872192	0.00305089	0.013068	0.00432355	0
Pectobacterium carotovorum		0	0	0	0	0	0	0		0	0	0	0	0	0	0		0	0	0	0	0	0	0		0	0	0	0	0	0	0		0	0	0	0	0	0	0		0	0	0	0	0	0	0
Lachnoanaerobaculum umeaense		0	0	0	0	0	0	0		0	0	0	0	0	0	0		-6.11222e-05	-0.00259675	-0.00133518	-5.09352e-05	-0.00012564	-9.81351e-05	0		0	0	0	0	0	0	0		0	0	0	0	0	0	0		-3.44503e-05	-0.00146361	-0.000752547	-2.87086e-05	-7.08145e-05	-5.53119e-05	0
Methanomassiliicoccus luminyensis B10		0	0	0	0	0	0	0		0	0	0	0	0	0	0		0	0	0	0	0	0	0		2.11453e-05	0.00122323	0.000497972	4.22906e-05	0.000197608	4.22906e-06	2.11453e-05		0	0	0	0	0	0	0		0	0	0	0	0	0	0
Clostridioides difficile ATCC 9689 = DSM 1296		0	0	0	0	0	0	0		0.012767	0.588814	0.397208	0.0152769	0.109342	0.0103653	0.00444068		0.000746348	0.0344217	0.0232205	0.000893076	0.00639205	0.000605948	0.000259599		0	0	0	0	0	0	0		0	0	0	0	0	0	0		0	0	0	0	0	0	0
Salmonella enterica subsp. enterica serovar Typhimurium		0	0	0	0	0	0	0		0	0	0	0	0	0	0		0	0	0	0	0	0	0		0	0	0	0	0	0	0		0	0	0	0	0	0	0		0	0	0	0	0	0	0
Cedecea lapagei		0	0	0	0	0	0	0		0	0	0	0	0	0	0		0	0	0	0	0	0	0		0	0	0	0	0	0	0		0	0	0	0	0	0	0		0	0	0	0	0	0	0
Eubacterium callanderi		0	0	0	0	0	0	0		0	0	0	0	0	0	0		0	0	0	0	0	0	0		0	0	0	0	0	0	0		0	0	0	0	0	0	0		0	0	0	0	0	0	0
Atopobium parvulum DSM 20469		0	0	0	0	0	0	0		-5.08369e-06	-0.000211723	-0.000131837	0	-1.56747e-05	-1.20314e-05	0		0	0	0	0	0	0	0		0	0	0	0	0	0	0		0	0	0	0	0	0	0		0	0	0	0	0	0	0
Clostridium septicum		0	0	0	0	0	0	0		0	0	0	0	0	0	0		0	0	0	0	0	0	0		0	0	0	0	0	0	0		0	0	0	0	0	0	0		0	0	0	0	0	0	0
Desulfovibrio vulgaris str. Hildenborough		0	0	0	0	0	0	0		0	0	0	0	0	0	0		-0.00010187	-0.00425292	-0.00248014	-0.000142618	-0.0011294	-4.99165e-05	-8.14963e-05		0	0	0	0	0	0	0		0	0	0	0	0	0	0		0	0	0	0	0	0	0
Streptococcus gordonii		0	0	0	0	0	0	0		0	0	0	0	0	0	0		0.00782338	0.507996	0.289986	0.0104312	0.0647294	0.0102656	0.00521559		0	0	0	0	0	0	0		0	0	0	0	0	0	0		0	0	0	0	0	0	0
Hungateiclostridium clariflavum DSM 19732		0	0	0	0	0	0	0		0	0	0	0	0	0	0		0	0	0	0	0	0	0		2.53744e-05	0.00101875	0.000484889	2.53744e-05	0.000145457	1.14185e-05	0		0	0	0	0	0	0	0		0	0	0	0	0	0	0
Desulfitobacterium dehalogenans		0	0	0	0	0	0	0		0	0	0	0	0	0	0		0	0	0	0	0	0	0		0	0	0	0	0	0	0		0	0	0	0	0	0	0		0	0	0	0	0	0	0
Bifidobacterium longum subsp. suis		-0.000508425	-0.0159421	-0.00811381	-0.000223484	-0.00163523	-0.000302706	-0.000363161		-4.44823e-05	-0.00139478	-0.000709879	-1.95527e-05	-0.000143067	-2.64839e-05	-3.17731e-05		0	0	0	0	0	0	0		0	0	0	0	0	0	0		1.70115e-05	0.000533411	0.000271482	7.47759e-06	5.47136e-05	1.01283e-05	1.21511e-05		0	0	0	0	0	0	0
Oxalobacter formigenes		0	0	0	0	0	0	0		0	0	0	0	0	0	0		0	0	0	0	0	0	0		0	0	0	0	0	0	0		0	0	0	0	0	0	0		-1.53112e-05	-0.000719106	-0.000132697	-5.74171e-06	-3.57069e-05	-2.74326e-05	0
Desulfuromonas acetoxidans		0	0	0	0	0	0	0		0	0	0	0	0	0	0		0	0	0	0	0	0	0		0	0	0	0	0	0	0		0	0	0	0	0	0	0		0	0	0	0	0	0	0
Actinomyces viscosus		0	0	0	0	0	0	0		0	0	0	0	0	0	0		0	0	0	0	0	0	0		0	0	0	0	0	0	0		0	0	0	0	0	0	0		0	0	0	0	0	0	0
Moraxella osloensis		0	0	0	0	0	0	0		0	0	0	0	0	0	0		0	0	0	0	0	0	0		0	0	0	0	0	0	0		0	0	0	0	0	0	0		0	0	0	0	0	0	0
Actinotignum schaalii		0	0	0	0	0	0	0		0	0	0	0	0	0	0		0	0	0	0	0	0	0		0	0	0	0	0	0	0		0	0	0	0	0	0	0		0	0	0	0	0	0	0
Azospirillum brasilense		0	0	0	0	0	0	0		0	0	0	0	0	0	0		0	0	0	0	0	0	0		0	0	0	0	0	0	0		0	0	0	0	0	0	0		0	0	0	0	0	0	0
Streptococcus mutans		-0.00018158	-0.0125109	-0.0067371	-0.000151317	-0.0013138	-0.000286671	-0.000121054		0	0	0	0	0	0	0		-0.00158918	-0.109494	-0.0589625	-0.00132431	-0.0114983	-0.00250892	-0.00105945		0	0	0	0	0	0	0		0	0	0	0	0	0	0		0	0	0	0	0	0	0
Leuconostoc lactis KCTC 3528 = DSM 20202		0	0	0	0	0	0	0		0	0	0	0	0	0	0		0	0	0	0	0	0	0		0	0	0	0	0	0	0		0	0	0	0	0	0	0		0	0	0	0	0	0	0
Streptococcus equinus		0	0	0	0	0	0	0		0	0	0	0	0	0	0		0	0	0	0	0	0	0		0	0	0	0	0	0	0		0	0	0	0	0	0	0		0	0	0	0	0	0	0
Methylovulum miyakonense HT12		0	0	0	0	0	0	0		0	0	0	0	0	0	0		0	0	0	0	0	0	0		0	0	0	0	0	0	0		0	0	0	0	0	0	0		4.73527e-05	0.0032874	0.00161606	9.47053e-05	0.000540033	5.998e-05	3.15684e-05
Corynebacterium variabile		0	0	0	0	0	0	0		0	0	0	0	0	0	0		0	0	0	0	0	0	0		-0.000563652	-0.0292148	-0.0125711	-0.000563652	-0.00513746	-0.000549561	0		0	0	0	0	0	0	0		0	0	0	0	0	0	0
Bacteroides reticulotermitis JCM 10512		0	0	0	0	0	0	0		0	0	0	0	0	0	0		0	0	0	0	0	0	0		0	0	0	0	0	0	0		0	0	0	0	0	0	0		0	0	0	0	0	0	0
Morganella morganii		0	0	0	0	0	0	0		-1.69456e-05	-0.000785321	-0.000361414	-1.6522e-05	-0.000105145	-2.47285e-05	0		0	0	0	0	0	0	0		0	0	0	0	0	0	0		0	0	0	0	0	0	0		0	0	0	0	0	0	0
Fusobacterium nucleatum subsp. polymorphum ATCC 10953		0	0	0	0	0	0	0		0	0	0	0	0	0	0		0	0	0	0	0	0	0		0	0	0	0	0	0	0		0	0	0	0	0	0	0		0	0	0	0	0	0	0
Leuconostoc gelidum subsp. gasicomitatum		0	0	0	0	0	0	0		0	0	0	0	0	0	0		0	0	0	0	0	0	0		0	0	0	0	0	0	0		0	0	0	0	0	0	0		0	0	0	0	0	0	0
Streptococcus sanguinis		0	0	0	0	0	0	0		0	0	0	0	0	0	0		0	0	0	0	0	0	0		0	0	0	0	0	0	0		0	0	0	0	0	0	0		0	0	0	0	0	0	0
Clostridium autoethanogenum DSM 10061		0	0	0	0	0	0	0		0	0	0	0	0	0	0		0	0	0	0	0	0	0		0	0	0	0	0	0	0		0	0	0	0	0	0	0		0	0	0	0	0	0	0
Sulfuritalea hydrogenivorans sk43H		0	0	0	0	0	0	0		0	0	0	0	0	0	0		0	0	0	0	0	0	0		0	0	0	0	0	0	0		0	0	0	0	0	0	0		0	0	0	0	0	0	0
Eubacterium sulci ATCC 35585		0	0	0	0	0	0	0		0	0	0	0	0	0	0		0	0	0	0	0	0	0		0	0	0	0	0	0	0		0	0	0	0	0	0	0		0	0	0	0	0	0	0
Listeria weihenstephanensis		0	0	0	0	0	0	0		0	0	0	0	0	0	0		0	0	0	0	0	0	0		0	0	0	0	0	0	0		0	0	0	0	0	0	0		0	0	0	0	0	0	0
Desulfitobacterium metallireducens		0	0	0	0	0	0	0		0	0	0	0	0	0	0		0	0	0	0	0	0	0		0	0	0	0	0	0	0		0	0	0	0	0	0	0		3.78821e-05	0.00115534	0.000309311	6.31369e-06	6.0841e-05	1.95724e-05	0
Porphyromonas asaccharolytica DSM 20707		0	0	0	0	0	0	0		0	0	0	0	0	0	0		0	0	0	0	0	0	0		0	0	0	0	0	0	0		0	0	0	0	0	0	0		0	0	0	0	0	0	0
Actinomyces oris		0	0	0	0	0	0	0		0	0	0	0	0	0	0		0	0	0	0	0	0	0		1.69163e-05	0.000602873	0.000203398	1.26872e-05	3.36403e-05	1.48017e-05	0		-5.1497e-05	-0.00183528	-0.00061919	-3.86227e-05	-0.000102409	-4.50598e-05	0		8.83917e-05	0.00315016	0.0010628	6.62937e-05	0.000175779	7.73427e-05	0
Paraclostridium bifermentans		7.08808e-06	0.00105304	0.000698462	2.83523e-05	0.000146916	2.05554e-05	1.41762e-05		0	0	0	0	0	0	0		0	0	0	0	0	0	0		0	0	0	0	0	0	0		0	0	0	0	0	0	0		0	0	0	0	0	0	0
Methanosphaera stadtmanae DSM 3091		0	0	0	0	0	0	0		0	0	0	0	0	0	0		0.000235999	0.0161957	0.00378245	0.000235999	0.00275022	0.000401199	0.000235999		-0.000120783	-0.00828885	-0.00193583	-0.000120783	-0.00140754	-0.000205331	-0.000120783		4.86043e-06	0.000333553	7.79e-05	4.86043e-06	5.6641e-05	8.26274e-06	4.86043e-06		2.2879e-06	0.00015701	3.6669e-05	2.2879e-06	2.6662e-05	3.88943e-06	2.2879e-06
Megasphaera elsdenii DSM 20460		0	0	0	0	0	0	0		0	0	0	0	0	0	0		0	0	0	0	0	0	0		0	0	0	0	0	0	0		0	0	0	0	0	0	0		-0.00021053	-0.00940333	-0.00544678	-0.000105265	-0.00175284	-0.000204915	-8.42118e-05
Staphylococcus saprophyticus subsp. saprophyticus ATCC 15305		0	0	0	0	0	0	0		0	0	0	0	0	0	0		0	0	0	0	0	0	0		-0.000543522	-0.0166724	-0.0106813	-0.000416029	-0.00323973	-0.000284295	-0.000301957		-0.00515613	-0.158163	-0.101328	-0.00394667	-0.0307338	-0.00269697	-0.00286452		0	0	0	0	0	0	0
Blautia producta		0	0	0	0	0	0	0		0	0	0	0	0	0	0		0	0	0	0	0	0	0		0	0	0	0	0	0	0		0	0	0	0	0	0	0		0	0	0	0	0	0	0
Alcanivorax borkumensis SK2		0	0	0	0	0	0	0		0	0	0	0	0	0	0		0	0	0	0	0	0	0		0	0	0	0	0	0	0		0	0	0	0	0	0	0		0	0	0	0	0	0	0
Rickettsia heilongjiangensis 054		0	0	0	0	0	0	0		0	0	0	0	0	0	0		0	0	0	0	0	0	0		0	0	0	0	0	0	0		0	0	0	0	0	0	0		0	0	0	0	0	0	0
Rothia aeria		0	0	0	0	0	0	0		0	0	0	0	0	0	0		0	0	0	0	0	0	0		0	0	0	0	0	0	0		0	0	0	0	0	0	0		1.26274e-05	0.000332815	6.88342e-05	6.31369e-06	1.89411e-05	8.94439e-06	0
Leptotrichia wadei		0	0	0	0	0	0	0		0	0	0	0	0	0	0		0	0	0	0	0	0	0		0	0	0	0	0	0	0		0	0	0	0	0	0	0		0	0	0	0	0	0	0
Escherichia albertii		0	0	0	0	0	0	0		0	0	0	0	0	0	0		0	0	0	0	0	0	0		0	0	0	0	0	0	0		0	0	0	0	0	0	0		0	0	0	0	0	0	0
Thermaerobacter marianensis		0	0	0	0	0	0	0		0	0	0	0	0	0	0		0	0	0	0	0	0	0		0	0	0	0	0	0	0		0	0	0	0	0	0	0		0	0	0	0	0	0	0
Acholeplasma palmae		0	0	0	0	0	0	0		0	0	0	0	0	0	0		0	0	0	0	0	0	0		0	0	0	0	0	0	0		0	0	0	0	0	0	0		0	0	0	0	0	0	0
Citrobacter youngae		0	0	0	0	0	0	0		0	0	0	0	0	0	0		0	0	0	0	0	0	0		0	0	0	0	0	0	0		0	0	0	0	0	0	0		0	0	0	0	0	0	0
Cronobacter sakazakii		0	0	0	0	0	0	0		0	0	0	0	0	0	0		0	0	0	0	0	0	0		0	0	0	0	0	0	0		0	0	0	0	0	0	0		0	0	0	0	0	0	0
Erwinia tasmaniensis Et1/99		0	0	0	0	0	0	0		2.62165e-05	0.000817893	0.000422555	1.66374e-05	8.55361e-05	2.94432e-05	0		0	0	0	0	0	0	0		0	0	0	0	0	0	0		0	0	0	0	0	0	0		0	0	0	0	0	0	0
Desulfosporosinus acidiphilus SJ4		0	0	0	0	0	0	0		0	0	0	0	0	0	0		0	0	0	0	0	0	0		0	0	0	0	0	0	0		0	0	0	0	0	0	0		0	0	0	0	0	0	0
Methylophaga frappieri		0	0	0	0	0	0	0		0	0	0	0	0	0	0		0	0	0	0	0	0	0		0	0	0	0	0	0	0		0	0	0	0	0	0	0		0	0	0	0	0	0	0
Bifidobacterium dentium		0	0	0	0	0	0	0		1.20999e-05	0.000404323	0.000202708	0	2.06707e-05	1.26041e-05	0		0	0	0	0	0	0	0		0	0	0	0	0	0	0		0	0	0	0	0	0	0		0	0	0	0	0	0	0
Propionimicrobium lymphophilum		0	0	0	0	0	0	0		0	0	0	0	0	0	0		0	0	0	0	0	0	0		0	0	0	0	0	0	0		0	0	0	0	0	0	0		0.000148372	0.0201503	0.00746592	0.000370929	0.0038503	0.000281906	0
Escherichia coli		0	0	0	0	0	0	0		0	0	0	0	0	0	0		0	0	0	0	0	0	0		0	0	0	0	0	0	0		0	0	0	0	0	0	0		8.20678e-05	0.00426646	0.00397383	6.26698e-05	0.000971491	9.61955e-05	4.73527e-05
Mixta calida		0	0	0	0	0	0	0		0	0	0	0	0	0	0		0	0	0	0	0	0	0		0	0	0	0	0	0	0		0	0	0	0	0	0	0		0	0	0	0	0	0	0
Clostridium argentinense		0	0	0	0	0	0	0		0	0	0	0	0	0	0		0	0	0	0	0	0	0		2.53744e-05	0.00096034	0.000443973	6.34359e-06	5.05977e-05	2.36828e-05	0		0	0	0	0	0	0	0		0	0	0	0	0	0	0
Prevotella melaninogenica ATCC 25845		0	0	0	0	0	0	0		0	0	0	0	0	0	0		0	0	0	0	0	0	0		0	0	0	0	0	0	0		0	0	0	0	0	0	0		0	0	0	0	0	0	0
Arthrospira platensis		0	0	0	0	0	0	0		0	0	0	0	0	0	0		0	0	0	0	0	0	0		0	0	0	0	0	0	0		0	0	0	0	0	0	0		0	0	0	0	0	0	0
Prevotella dentalis DSM 3688		0	0	0	0	0	0	0		0	0	0	0	0	0	0		0	0	0	0	0	0	0		0	0	0	0	0	0	0		0	0	0	0	0	0	0		0	0	0	0	0	0	0
Serratia liquefaciens		0	0	0	0	0	0	0		0	0	0	0	0	0	0		0	0	0	0	0	0	0		0	0	0	0	0	0	0		0	0	0	0	0	0	0		0	0	0	0	0	0	0
Pseudomonas aeruginosa		0	0	0	0	0	0	0		0	0	0	0	0	0	0		0	0	0	0	0	0	0		0	0	0	0	0	0	0		0	0	0	0	0	0	0		-0.000538292	-0.0187321	-0.0150558	-0.000417994	-0.00355726	-0.000406602	-0.000186205
Sporomusa ovata		0	0	0	0	0	0	0		0	0	0	0	0	0	0		0	0	0	0	0	0	0		0	0	0	0	0	0	0		0	0	0	0	0	0	0		0	0	0	0	0	0	0
Natranaerobius thermophilus JW/NM-WN-LF		0	0	0	0	0	0	0		0	0	0	0	0	0	0		0	0	0	0	0	0	0		2.11453e-05	0.00163403	0.000627247	5.28633e-05	9.61608e-05	5.11012e-05	0		1.45813e-05	0.00112679	0.000432534	3.64532e-05	6.63102e-05	3.52381e-05	0		0	0	0	0	0	0	0
Actinomyces cardiffensis		0	0	0	0	0	0	0		0	0	0	0	0	0	0		0	0	0	0	0	0	0		0	0	0	0	0	0	0		0	0	0	0	0	0	0		0	0	0	0	0	0	0
Sphingopyxis fribergensis		0	0	0	0	0	0	0		0	0	0	0	0	0	0		0	0	0	0	0	0	0		0	0	0	0	0	0	0		0	0	0	0	0	0	0		0	0	0	0	0	0	0
Micropruina glycogenica		0	0	0	0	0	0	0		0	0	0	0	0	0	0		0	0	0	0	0	0	0		0	0	0	0	0	0	0		0	0	0	0	0	0	0		0	0	0	0	0	0	0
Streptococcus equi subsp. ruminatorum CECT 5772		0	0	0	0	0	0	0		0	0	0	0	0	0	0		0	0	0	0	0	0	0		0	0	0	0	0	0	0		0	0	0	0	0	0	0		0	0	0	0	0	0	0
Serratia odorifera		0	0	0	0	0	0	0		0	0	0	0	0	0	0		0	0	0	0	0	0	0		0	0	0	0	0	0	0		0	0	0	0	0	0	0		0	0	0	0	0	0	0
Parvimonas micra		0	0	0	0	0	0	0		0	0	0	0	0	0	0		0	0	0	0	0	0	0		0	0	0	0	0	0	0		0	0	0	0	0	0	0		0	-0.009859	-0.00331538	-0.000147569	-0.000142103	-0.000367282	0
Heliobacterium modesticaldum Ice1		0	0	0	0	0	0	0		0	0	0	0	0	0	0		0	0	0	0	0	0	0		0	0	0	0	0	0	0		0	0	0	0	0	0	0		0	0	0	0	0	0	0
Fusobacterium mortiferum ATCC 9817		0	0	0	0	0	0	0		0	0	0	0	0	0	0		0	0	0	0	0	0	0		0	0	0	0	0	0	0		0	0	0	0	0	0	0		0	0	0	0	0	0	0
Anaerococcus prevotii DSM 20548		0	0	0	0	0	0	0		0	0	0	0	0	0	0		0	0	0	0	0	0	0		0	0	0	0	0	0	0		0	0	0	0	0	0	0		0	0	0	0	0	0	0
Streptococcus anginosus subsp. whileyi		0	0	0	0	0	0	0		0	0	0	0	0	0	0		0	0	0	0	0	0	0		0	0	0	0	0	0	0		0	0	0	0	0	0	0		5.68232e-05	0.00422789	0.00203058	7.1029e-05	0.000304241	0.000100658	0
Yersinia ruckeri		0	0	0	0	0	0	0		0	0	0	0	0	0	0		0	0	0	0	0	0	0		0	0	0	0	0	0	0		0	0	0	0	0	0	0		0	0	0	0	0	0	0
Brenneria rubrifaciens		0	0	0	0	0	0	0		0	0	0	0	0	0	0		0	0	0	0	0	0	0		0	0	0	0	0	0	0		0	0	0	0	0	0	0		0	0	0	0	0	0	0
Streptococcus cristatus AS 1.3089		0	0	0	0	0	0	0		0	0	0	0	0	0	0		0	0	0	0	0	0	0		0	0	0	0	0	0	0		0	0	0	0	0	0	0		0	0	0	0	0	0	0
Delftia tsuruhatensis		0	0	0	0	0	0	0		0	0	0	0	0	0	0		0	0	0	0	0	0	0		0	0	0	0	0	0	0		0	0	0	0	0	0	0		0	0	0	0	0	0	0
Campylobacter gracilis		0	0	0	0	0	0	0		0	0	0	0	0	0	0		0	0	0	0	0	0	0		0	0	0	0	0	0	0		0	0	0	0	0	0	0		-7.65562e-06	-0.000505966	-6.58383e-05	-1.53112e-05	-4.65717e-05	-2.29669e-05	0
Butyrivibrio proteoclasticus		0	0	0	0	0	0	0		0	0	0	0	0	0	0		0	0	0	0	0	0	0		0	0	0	0	0	0	0		0	0	0	0	0	0	0		0	0	0	0	0	0	0
Erwinia billingiae		0	0	0	0	0	0	0		0	0	0	0	0	0	0		0	0	0	0	0	0	0		0	0	0	0	0	0	0		0	0	0	0	0	0	0		0	0	0	0	0	0	0
Methanobrevibacter millerae		0	0	0	0	0	0	0		0	0	0	0	0	0	0		0	0	0	0	0	0	0		0	0	0	0	0	0	0		0	0	0	0	0	0	0		0	0	0	0	0	0	0
Haemophilus pittmaniae		0	0	0	0	0	0	0		0	0	0	0	0	0	0		0	0	0	0	0	0	0		0	0	0	0	0	0	0		0	0	0	0	0	0	0		0	0	0	0	0	0	0
Clostridium jeddahense		0	0	0	0	0	0	0		0	0	0	0	0	0	0		0	0	0	0	0	0	0		0	0	0	0	0	0	0		0	0	0	0	0	0	0		0	0	0	0	0	0	0
Citrobacter rodentium		0	0	0	0	0	0	0		0	0	0	0	0	0	0		0	0	0	0	0	0	0		0	0	0	0	0	0	0		0	0	0	0	0	0	0		0	0	0	0	0	0	0
Desulfovibrio salexigens DSM 2638		0	0	0	0	0	0	0		0.000468873	0.0161265	0.00885037	0	0.00362526	0.000215682	0.000187549		0	0	0	0	0	0	0		0	0	0	0	0	0	0		0	0	0	0	0	0	0		0	0	0	0	0	0	0
Streptococcus agalactiae ATCC 13813		0	0	0	0	0	0	0		0.000211749	0.00973764	0.0060949	0.000152195	0.00139604	0.000172445	8.46996e-05		0	0	0	0	0	0	0		0	0	0	0	0	0	0		0	0	0	0	0	0	0		0	0	0	0	0	0	0
Pseudomonas oleovorans		0	0	0	0	0	0	0		0	0	0	0	0	0	0		0	0	0	0	0	0	0		0	0	0	0	0	0	0		0	0	0	0	0	0	0		0	0	0	0	0	0	0
Veillonella rodentium		0	0	0	0	0	0	0		0	0	0	0	0	0	0		0.000118	0.00911456	0.00172673	8.84998e-05	0.000890617	0.000291066	0		0	0	0	0	0	0	0		0	0	0	0	0	0	0		0	0	0	0	0	0	0
Streptococcus intermedius		0	0	0	0	0	0	0		1.20999e-05	0.000792237	0.000405483	1.51249e-05	5.5122e-05	1.86541e-05	0		0	0	0	0	0	0	0		0	0	0	0	0	0	0		0	0	0	0	0	0	0		6.94506e-05	0.00454724	0.00232737	8.68132e-05	0.000316386	0.00010707	0
Bacteroides vulgatus		0	0	0	0	0	0	0		0	0	0	0	0	0	0		0	0	0	0	0	0	0		0	0	0	0	0	0	0		0	0	0	0	0	0	0		6.31369e-05	0.00461074	0.00221288	7.89211e-05	0.000766676	0.000119171	0
Tannerella forsythia		0	0	0	0	0	0	0		0	0	0	0	0	0	0		4.71999e-05	0.00457609	0.0020328	7.07998e-05	0.000575131	0.0001062	0		0	0	0	0	0	0	0		0	0	0	0	0	0	0		0	0	0	0	0	0	0
Desulfitobacterium hafniense DCB-2		0	0	0	0	0	0	0		0	0	0	0	0	0	0		0	0	0	0	0	0	0		5.07488e-05	0.00264497	0.0017886	7.61231e-05	0.00070282	2.51206e-05	2.53744e-05		9.72087e-06	0.00050664	0.000342604	1.45813e-05	0.000134624	4.81183e-06	4.86043e-06		0	0	0	0	0	0	0
Brevundimonas vesicularis		0	0	0	0	0	0	0		0	0	0	0	0	0	0		0	0	0	0	0	0	0		0	0	0	0	0	0	0		0	0	0	0	0	0	0		0	0	0	0	0	0	0
Lactobacillus delbrueckii subsp. jakobsenii		0	0	0	0	0	0	0		0	0	0	0	0	0	0		0	0	0	0	0	0	0		9.86781e-05	0.00257086	0.00133579	3.77091e-05	0.000190298	4.29743e-05	2.96034e-05		0	0	0	0	0	0	0		0	0	0	0	0	0	0
Pseudomonas pseudoalcaligenes		0	0	0	0	0	0	0		0	0	0	0	0	0	0		0	0	0	0	0	0	0		0	0	0	0	0	0	0		0	0	0	0	0	0	0		0	0	0	0	0	0	0
Bacillus subtilis subsp. subtilis str. 168		0	0	0	0	0	0	0		0	0	0	0	0	0	0		0	0	0	0	0	0	0		0	0	0	0	0	0	0		0	0	0	0	0	0	0		0	0	0	0	0	0	0
Thiohalomonas denitrificans		0	0	0	0	0	0	0		0	0	0	0	0	0	0		0	0	0	0	0	0	0		0	0	0	0	0	0	0		0	0	0	0	0	0	0		0	0	0	0	0	0	0
Desulfotomaculum nigrificans		0	0	0	0	0	0	0		0	0	0	0	0	0	0		0	0	0	0	0	0	0		0	0	0	0	0	0	0		0	0	0	0	0	0	0		0	0	0	0	0	0	0
Clostridium butyricum		0	0	0	0	0	0	0		1.20999e-05	0.000799724	0.000470699	1.29249e-05	8.76946e-05	2.15602e-05	1.20999e-05		0	0	0	0	0	0	0		0	0	0	0	0	0	0		0	0	0	0	0	0	0		0	0	0	0	0	0	0
Scardovia inopinata JCM 12537		0	0	0	0	0	0	0		3.62998e-05	0.000660787	0.000243209	9.07496e-06	4.53748e-05	2.11749e-05	0		0	0	0	0	0	0	0		0	0	0	0	0	0	0		0	0	0	0	0	0	0		0	0	0	0	0	0	0
Lautropia mirabilis		0	0	0	0	0	0	0		0	0	0	0	0	0	0		0	0	0	0	0	0	0		0	0	0	0	0	0	0		0	0	0	0	0	0	0		6.31369e-06	0.000589424	0.000153568	1.26274e-05	5.79951e-05	2.40972e-05	0
Brachyspira intermedia PWS/A		0	0	0	0	0	0	0		0	0	0	0	0	0	0		0	0	0	0	0	0	0		0	0	0	0	0	0	0		0	0	0	0	0	0	0		6.31369e-06	0.000472743	0.000273614	6.31369e-06	6.13973e-05	5.05095e-06	6.31369e-06
Leptotrichia buccalis		0	0	0	0	0	0	0		0	0	0	0	0	0	0		0	0	0	0	0	0	0		8.45813e-06	0.00053732	0.000184951	4.22906e-06	3.10131e-05	1.52246e-05	0		0	0	0	0	0	0	0		0	0	0	0	0	0	0
Coriobacterium glomerans		0	0	0	0	0	0	0		0	0	0	0	0	0	0		0	0	0	0	0	0	0		0	0	0	0	0	0	0		0	0	0	0	0	0	0		6.31369e-06	0.000368356	0.00026507	0	3.15206e-05	1.05228e-05	0
[Clostridium] citroniae		0	0	0	0	0	0	0		0	-0.00121362	-0.000911016	-1.77929e-05	-0.000187454	-1.77929e-05	-3.55858e-05		0	0	0	0	0	0	0		0	0.00144229	0.00108266	2.11453e-05	0.000222772	2.11453e-05	4.22906e-05		0	0	0	0	0	0	0		0	0	0	0	0	0	0
Pediococcus claussenii		0	0	0	0	0	0	0		0	0	0	0	0	0	0		0	0	0	0	0	0	0		0	0	0	0	0	0	0		-6.43712e-06	-0.000377046	-0.000141402	0	-1.17039e-05	-9.65568e-06	0		0	0	0	0	0	0	0
Lactobacillus fuchuensis		0	0	0	0	0	0	0		-2.54185e-06	-0.000302753	-0.00018525	-6.35461e-06	-6.31823e-05	-6.35461e-06	-1.77929e-05		0	0	0	0	0	0	0		0	0	0	0	0	0	0		0	0	0	0	0	0	0		0	0	0	0	0	0	0
Clostridium chauvoei		0	0	0	0	0	0	0		0	0	0	0	0	0	0		0	0	0	0	0	0	0		0	0	0	0	0	0	0		-8.58283e-06	-0.000448191	-0.000165127	-9.65568e-06	-2.03076e-05	-1.14527e-05	0		0	0	0	0	0	0	0
Campylobacter showae		0	0	0	0	0	0	0		0	0	0	0	0	0	0		0	0	0	0	0	0	0		0	0	0	0	0	0	0		0	0	0	0	0	0	0		-3.06225e-05	-0.00128412	-0.000211805	-3.06225e-05	-0.000112282	-5.28238e-05	0
Actinomyces radicidentis		-4.84215e-05	-0.00184046	-0.000644812	-3.63161e-05	-0.000196162	-4.23688e-05	0		0	0	0	0	0	0	0		0	0	0	0	0	0	0		0	0	0	0	0	0	0		0	0	0	0	0	0	0		0	0	0	0	0	0	0
Streptococcus pneumoniae		5.67046e-05	0.00164306	0.00103291	3.21799e-05	0.000183086	3.38163e-05	1.41762e-05		0	0	0	0	0	0	0		0	0	0	0	0	0	0		0	0	0	0	0	0	0		0	0	0	0	0	0	0		0	0	0	0	0	0	0
Lactobacillus rhamnosus		0	0	0	0	0	0	0		-2.03348e-05	-0.000647522	-0.000428607	-1.08028e-05	-8.71406e-05	-1.09431e-05	-1.52511e-05		0	0	0	0	0	0	0		0	0	0	0	0	0	0		0	0	0	0	0	0	0		-6.1245e-05	-0.00195023	-0.00129089	-3.25364e-05	-0.000262453	-3.29588e-05	-4.59337e-05
Thioalkalivibrio versutus AL 2		0	0	0	0	0	0	0		0	0	0	0	0	0	0		0	0	0	0	0	0	0		-6.03913e-05	-0.00435358	-0.00181082	-0.000120783	-0.000729403	-8.05218e-05	0		0	0	0	0	0	0	0		0	0	0	0	0	0	0
Weissella jogaejeotgali		0	0	0	0	0	0	0		0	0	0	0	0	0	0		0	0	0	0	0	0	0		0	0	0	0	0	0	0		-3.21856e-05	-0.00369647	-0.00250245	-0.000128742	-0.000889805	-5.79341e-05	-0.000160928		0	0	0	0	0	0	0
Fusobacterium nucleatum subsp. fusiforme ATCC 51190		0	0	0	0	0	0	0		0	0	0	0	0	0	0		0	0	0	0	0	0	0		0	0	0	0	0	0	0		1.45813e-05	0.000559117	0.000248346	6.48058e-06	5.45446e-05	1.18885e-05	1.45813e-05		-0.000137801	-0.00528395	-0.002347	-6.1245e-05	-0.000515476	-0.000112353	-0.000137801
Lactobacillus helveticus		0	0	0	0	0	0	0		0	0	0	0	0	0	0		0	0	0	0	0	0	0		0	0	0	0	0	0	0		-0.000209206	-0.00779609	-0.00435107	-0.000167365	-0.000569479	-0.000143356	-0.000292889		0	0	0	0	0	0	0
Acidobacterium capsulatum ATCC 51196		0	0	0	0	0	0	0		0	0	0	0	0	0	0		-0.000162993	-0.00824801	-0.00566021	-0.000285237	-0.00120518	-9.37207e-05	0		0	0	0	0	0	0	0		0	0	0	0	0	0	0		0	0	0	0	0	0	0
Lactobacillus reuteri DSM 20016		0	0	0	0	0	0	0		0	0	0	0	0	0	0		0	0	0	0	0	0	0		0	0	0	0	0	0	0		-0.000115868	-0.00989642	-0.00507417	-0.000115868	-0.00133059	-0.000142421	-0.000231736		0	0	0	0	0	0	0
Lactobacillus gasseri ATCC 33323 = JCM 1131		0	0	0	0	0	0	0		-0.000240204	-0.0107928	-0.00542304	-0.00020017	-0.00100146	-0.00026289	-0.000160136		0	0	0	0	0	0	0		0	0	0	0	0	0	0		0	0	0	0	0	0	0		0	0	0	0	0	0	0
Cutibacterium avidum ATCC 25577		-0.00254213	-0.0990763	-0.0521714	-0.00199739	-0.0174251	-0.00208818	0		0	0	0	0	0	0	0		0	0	0	0	0	0	0		0	0	0	0	0	0	0		0	0	0	0	0	0	0		0	0	0	0	0	0	0
Leuconostoc gelidum subsp. aenigmaticum		0	0	0	0	0	0	0		0	0	0	0	0	0	0		0	0	0	0	0	0	0		0	0	0	0	0	0	0		0	0	0	0	0	0	0		0	0	0	0	0	0	0
Streptococcus suis		0	0	0	0	0	0	0		-7.56199e-05	-0.00210569	-0.00130597	-2.37239e-05	-0.000223194	-3.52285e-05	-4.44823e-05		0	0	0	0	0	0	0		0	0	0	0	0	0	0		0	0	0	0	0	0	0		0	0	0	0	0	0	0
Spiroplasma cantharicola		0	0	0	0	0	0	0		0	0	0	0	0	0	0		0	0	0	0	0	0	0		0	0	0	0	0	0	0		0	0	0	0	0	0	0		0	0	0	0	0	0	0
Desulfofarcimen acetoxidans DSM 771		0	0	0	0	0	0	0		0	0	0	0	0	0	0		0	0	0	0	0	0	0		0	0	0	0	0	0	0		0	0	0	0	0	0	0		0	0	0	0	0	0	0
Tetragenococcus halophilus subsp. halophilus		0	0	0	0	0	0	0		0	0	0	0	0	0	0		0	0	0	0	0	0	0		0	0	0	0	0	0	0		0	0	0	0	0	0	0		0	0	0	0	0	0	0
Mucinivorans hirudinis		0	0	0	0	0	0	0		0	0	0	0	0	0	0		0	0	0	0	0	0	0		0	0	0	0	0	0	0		0	0	0	0	0	0	0		0	0	0	0	0	0	0
Solitalea canadensis DSM 3403		0	0	0	0	0	0	0		0	0	0	0	0	0	0		0	0	0	0	0	0	0		0	0	0	0	0	0	0		0	0	0	0	0	0	0		0	0	0	0	0	0	0
Clostridium pasteurianum DSM 525 = ATCC 6013		0	0	0	0	0	0	0		0	0	0	0	0	0	0		0	0	0	0	0	0	0		0	0	0	0	0	0	0		0	0	0	0	0	0	0		0	0	0	0	0	0	0
Neisseria mucosa		0	0	0	0	0	0	0		0	0	0	0	0	0	0		0	0	0	0	0	0	0		0	0	0	0	0	0	0		0	0	0	0	0	0	0		0	0	0	0	0	0	0
Clavibacter michiganensis subsp. californiensis		0	0	0	0	0	0	0		-1.27092e-05	-0.00052099	-0.000261409	-7.62554e-06	-8.22408e-05	-1.05789e-05	0		0	0	0	0	0	0	0		0	0	0	0	0	0	0		0	0	0	0	0	0	0		0	0	0	0	0	0	0
Parascardovia denticolens		0	0	0	0	0	0	0		0	0	0	0	0	0	0		0	0	0	0	0	0	0		0	0	0	0	0	0	0		0	0	0	0	0	0	0		0	0	0	0	0	0	0
Clostridium kluyveri DSM 555		0	0	0	0	0	0	0		0	0	0	0	0	0	0		0	0	0	0	0	0	0		0	0	0	0	0	0	0		0	0	0	0	0	0	0		0	0	0	0	0	0	0
Lachnoclostridium phytofermentans		2.83523e-05	0.00217827	0.00147433	8.50569e-05	0.000284717	3.11875e-05	2.83523e-05		0	0	0	0	0	0	0		0	0	0	0	0	0	0		0	0	0	0	0	0	0		0	0	0	0	0	0	0		0	0	0	0	0	0	0
Finegoldia magna		0	0	0	0	0	0	0		0	0	0	0	0	0	0		4.71999e-05	0.00245327	0.000700131	0	9.43997e-05	7.86664e-05	0		-4.02609e-05	-0.00209261	-0.000597203	0	-8.05218e-05	-6.71015e-05	0		4.86043e-06	0.000252627	7.20964e-05	0	9.72087e-06	8.10072e-06	0		0.00123117	0.0639915	0.0182623	0	0.00246234	0.00205195	0
Barnesiella viscericola		0	0	0	0	0	0	0		0	0	0	0	0	0	0		0	0	0	0	0	0	0		0	0	0	0	0	0	0		0	0	0	0	0	0	0		0	0	0	0	0	0	0
Streptococcus constellatus subsp. viborgensis SK1359		0	0	0	0	0	0	0		-0.000101674	-0.00253378	-0.00117603	-3.81277e-05	-0.000152511	-7.62554e-05	0		0	0	0	0	0	0	0		0	0	0	0	0	0	0		0	0	0	0	0	0	0		0	0	0	0	0	0	0
Lactobacillus gallinarum		0	0	0	0	0	0	0		0	0	0	0	0	0	0		0	0	0	0	0	0	0		0	0	0	0	0	0	0		0	0	0	0	0	0	0		0	0	0	0	0	0	0
Prevotella denticola		0	0	0	0	0	0	0		0	0	0	0	0	0	0		0	0	0	0	0	0	0		0	0	0	0	0	0	0		0	0	0	0	0	0	0		0	0	0	0	0	0	0
Corynebacterium terpenotabidum		8.50569e-05	0.00279805	0.00105094	4.25285e-05	0.000277026	5.5287e-05	0		0	0	0	0	0	0	0		0	0	0	0	0	0	0		-0.00132861	-0.0437062	-0.0164159	-0.000664305	-0.00432721	-0.000863596	0		-0.00538748	-0.177227	-0.066566	-0.00269374	-0.0175467	-0.00350186	0		5.68232e-05	0.00186927	0.00070209	2.84116e-05	0.00018507	3.69351e-05	0
Lactobacillus delbrueckii subsp. bulgaricus ATCC 11842 = JCM 1002		0.000189015	0.00492442	0.00255867	7.22309e-05	0.000364511	8.23162e-05	5.67046e-05		-8.47282e-06	-0.000220742	-0.000114695	-3.23783e-06	-1.63396e-05	-3.68991e-06	-2.54185e-06		0	0	0	0	0	0	0		0	0	0	0	0	0	0		-0.000150199	-0.00391315	-0.00203322	-5.73976e-05	-0.000289655	-6.54119e-05	-4.50598e-05		0	0	0	0	0	0	0
Staphylococcus equorum		0	0	0	0	0	0	0		0	0	0	0	0	0	0		0	0	0	0	0	0	0		0	0	0	0	0	0	0		0	0	0	0	0	0	0		0	0	0	0	0	0	0
Paeniclostridium sordellii		0	0	0	0	0	0	0		0	0	0	0	0	0	0		0	0	0	0	0	0	0		0	0	0	0	0	0	0		0	0	0	0	0	0	0		0	0	0	0	0	0	0
Terriglobus saanensis SP1PR4		0	0	0	0	0	0	0		0	0	0	0	0	0	0		0	0	0	0	0	0	0		0	0	0	0	0	0	0		0	0	0	0	0	0	0		0	0	0	0	0	0	0
Citrobacter amalonaticus		0	0	0	0	0	0	0		0	0	0	0	0	0	0		0	0	0	0	0	0	0		0	0	0	0	0	0	0		0	0	0	0	0	0	0		0	0	0	0	0	0	0
Leuconostoc mesenteroides		0	0	0	0	0	0	0		0	0	0	0	0	0	0		0	0	0	0	0	0	0		0	0	0	0	0	0	0		0	0	0	0	0	0	0		-0.000133973	-0.00470249	-0.00225167	-7.01765e-05	-0.000594301	-6.14413e-05	-7.65562e-05
Clostridium botulinum		0	0	0	0	0	0	0		0	0	0	0	0	0	0		0	0	0	0	0	0	0		0	0	0	0	0	0	0		0	0	0	0	0	0	0		0	0	0	0	0	0	0
Desulfosporosinus orientis DSM 765		0	0	0	0	0	0	0		0	0	0	0	0	0	0		0	0	0	0	0	0	0		0	0	0	0	0	0	0		0	0	0	0	0	0	0		0	0	0	0	0	0	0
Bifidobacterium thermophilum		0	0	0	0	0	0	0		-2.03348e-05	-0.000675211	-0.000204534	-5.08369e-06	-4.9566e-05	-2.16904e-05	0		0	0	0	0	0	0	0		0	0	0	0	0	0	0		0	0	0	0	0	0	0		0	0	0	0	0	0	0
Bacteroides helcogenes		0	0	0	0	0	0	0		0	0	0	0	0	0	0		0	0	0	0	0	0	0		0	0	0	0	0	0	0		0	0	0	0	0	0	0		0	0	0	0	0	0	0
Porphyromonas cangingivalis		0	0	0	0	0	0	0		0	0	0	0	0	0	0		0	0	0	0	0	0	0		0	0	0	0	0	0	0		0	0	0	0	0	0	0		0	0	0	0	0	0	0
Lysinibacillus contaminans		0	0	0	0	0	0	0		0	0	0	0	0	0	0		0	0	0	0	0	0	0		0	0	0	0	0	0	0		0	0	0	0	0	0	0		0	0	0	0	0	0	0
Enterococcus avium ATCC 14025		0	0	0	0	0	0	0		0	0	0	0	0	0	0		0	0	0	0	0	0	0		0	0	0	0	0	0	0		0	0	0	0	0	0	0		0	0	0	0	0	0	0
Lysinibacillus manganicus DSM 26584		0	0	0	0	0	0	0		0	0	0	0	0	0	0		0	0	0	0	0	0	0		-0.000201304	-0.00811125	-0.00412406	-0.000161044	-0.00108324	-0.000136887	-0.000161044		0	0	0	0	0	0	0		0	0	0	0	0	0	0
Mobiluncus curtisii		0	0	0	0	0	0	0		0	0	0	0	0	0	0		0	0	0	0	0	0	0		0	0	0	0	0	0	0		0	0	0	0	0	0	0		2.52548e-05	0.00179371	0.000556026	1.26274e-05	0.000236763	5.3035e-05	0
Actinomyces israelii		0	0	0	0	0	0	0		0	0	0	0	0	0	0		5.89998e-05	0.00172295	0.000567916	1.18e-05	0.000206991	4.36599e-05	0		0	0	0	0	0	0	0		0	0	0	0	0	0	0		3.15684e-05	0.000921884	0.000303869	6.31369e-06	0.000110753	2.33607e-05	0
Leuconostoc pseudomesenteroides KCTC 3652		0	0	0	0	0	0	0		-3.81277e-05	-0.00267759	-0.00120196	0	-0.000304257	-4.70241e-05	-5.08369e-05		0	0	0	0	0	0	0		0	0	0	0	0	0	0		0	0	0	0	0	0	0		0	0	0	0	0	0	0
Acidaminococcus fermentans DSM 20731		1.41762e-05	0.00211104	0.000939395	2.83523e-05	0.000285232	3.26052e-05	0		0	0	0	0	0	0	0		0	0	0	0	0	0	0		0	0	0	0	0	0	0		0	0	0	0	0	0	0		0	0	0	0	0	0	0
Clostridium bornimense		0	0	0	0	0	0	0		0	0	0	0	0	0	0		0	-0.00348387	-0.00095079	-6.11222e-05	-4.41438e-05	-0.000108662	0		0	0	0	0	0	0	0		0	0	0	0	0	0	0		0	0	0	0	0	0	0
Spiroplasma kunkelii		0	0	0	0	0	0	0		0	0	0	0	0	0	0		0	0	0	0	0	0	0		0	0	0	0	0	0	0		4.86043e-06	9.57737e-05	2.95676e-05	0	3.64532e-06	2.43022e-06	0		0	0	0	0	0	0	0
Alkalitalea saponilacus		0	0	0	0	0	0	0		0	0	0	0	0	0	0		0	0	0	0	0	0	0		0	0	0	0	0	0	0		0	0	0	0	0	0	0		0	0	0	0	0	0	0
Lactococcus piscium		0	0	0	0	0	0	0		0	0	0	0	0	0	0		0	0	0	0	0	0	0		0	0	0	0	0	0	0		0	0	0	0	0	0	0		0	0	0	0	0	0	0
Erysipelothrix larvae		0	0	0	0	0	0	0		0	0	0	0	0	0	0		0	0	0	0	0	0	0		0	0	0	0	0	0	0		0	0	0	0	0	0	0		0	0	0	0	0	0	0
Neisseria cinerea		0	0	0	0	0	0	0		0	0	0	0	0	0	0		-0.000203741	-0.00848001	-0.00258004	-0.000162993	-0.00130007	-0.000309686	0		0	0	0	0	0	0	0		0	0	0	0	0	0	0		0.000142058	0.00591268	0.00179893	0.000113646	0.000906472	0.000215928	0
Desulfoglaeba alkanexedens ALDC		0	0	0	0	0	0	0		0	0	0	0	0	0	0		0	0	0	0	0	0	0		0	0	0	0	0	0	0		0	0	0	0	0	0	0		0	0	0	0	0	0	0
Hungateiclostridium cellulolyticum		0.000113409	0.00500581	0.00215452	0.000141762	0.000976799	6.80455e-05	5.67046e-05		-2.54185e-05	-0.00112195	-0.000482894	-3.17731e-05	-0.00021893	-1.52511e-05	-1.27092e-05		4.71999e-05	0.00208337	0.000896692	5.89998e-05	0.000406535	2.83199e-05	2.35999e-05		-0.000483131	-0.0213251	-0.00917841	-0.000603913	-0.00416123	-0.000289878	-0.000241565		0	0	0	0	0	0	0		-3.06225e-05	-0.00135166	-0.000581759	-3.82781e-05	-0.000263753	-1.83735e-05	-1.53112e-05
Fusobacterium varium		0	0	0	0	0	0	0		0	0	0	0	0	0	0		0	0	0	0	0	0	0		0	0	0	0	0	0	0		0	0	0	0	0	0	0		0	0	0	0	0	0	0
Erysipelothrix rhusiopathiae		0	0	0	0	0	0	0		0	0	0	0	0	0	0		0	0	0	0	0	0	0		0	0	0	0	0	0	0		0	0	0	0	0	0	0		0	0	0	0	0	0	0
Cryptobacterium curtum		0	0	0	0	0	0	0		0	0	0	0	0	0	0		0	0	0	0	0	0	0		0	0	0	0	0	0	0		0	0	0	0	0	0	0		0	0	0	0	0	0	0
Fastidiosipila sanguinis		0	0	0	0	0	0	0		0	0	0	0	0	0	0		0	0	0	0	0	0	0		0	0	0	0	0	0	0		0	0	0	0	0	0	0		0	0	0	0	0	0	0
Bifidobacterium pseudocatenulatum		0.00762677	0.232833	0.0688952	0	0.0155713	0.00826233	0		0	0	0	0	0	0	0		4.71999e-05	0.00144094	0.000426372	0	9.63664e-05	5.11332e-05	0		0	0	0	0	0	0	0		-0.00274145	-0.0836922	-0.0247645	0	-0.00559714	-0.00296991	0		1.26274e-05	0.000385493	0.000114067	0	2.57809e-05	1.36797e-05	0
Clostridium saccharobutylicum		0	0	0	0	0	0	0		0.000190574	0.0067149	0.00365076	0.000114344	0.000970299	0.000179684	0.0001089		0	0	0	0	0	0	0		0	0	0	0	0	0	0		0	0	0	0	0	0	0		0	0	0	0	0	0	0
Cutibacterium acnes subsp. elongatum		0	0	0	0	0	0	0		0	0	0	0	0	0	0		0	0	0	0	0	0	0		0.000296034	0.0123714	0.00753197	0.000168708	0.00251022	0.000259095	8.45813e-05		-0.000135179	-0.0056492	-0.00343935	-7.70378e-05	-0.00114625	-0.000118311	-3.86227e-05		0.00011049	0.0046174	0.00281117	6.29672e-05	0.000936896	9.67024e-05	3.15684e-05
Fodinicurvata sediminis		0	0	0	0	0	0	0		0	0	0	0	0	0	0		0	0	0	0	0	0	0		0	0	0	0	0	0	0		0	0	0	0	0	0	0		0	0	0	0	0	0	0
Bifidobacterium pseudolongum		0	0	0	0	0	0	0		-0.00183836	-0.0498222	-0.0152278	-0.000459591	-0.00229795	-0.00160857	0		0	0	0	0	0	0	0		0	0	0	0	0	0	0		0	0	0	0	0	0	0		0	0	0	0	0	0	0
Lactobacillus plantarum		0	0	0	0	0	0	0		0	0	0	0	0	0	0		0	0	0	0	0	0	0		0	0	0	0	0	0	0		0	0	0	0	0	0	0		0	0	0	0	0	0	0
Weissella bombi		0.000198466	0.0226109	0.0135017	0.000297699	0.00488842	0.000396932	0		0	0	0	0	0	0	0		0	0	0	0	0	0	0		0	0	0	0	0	0	0		-3.54042e-05	-0.00403354	-0.00240855	-5.31062e-05	-0.000872039	-7.08083e-05	0		0	0	0	0	0	0	0
Spiroplasma apis		0	0	0	0	0	0	0		0	0	0	0	0	0	0		0	0	0	0	0	0	0		0	0	0	0	0	0	0		0	0	0	0	0	0	0		0	0	0	0	0	0	0
Caproiciproducens galactitolivorans		7.08808e-05	0.0021254	0.00115893	7.08808e-05	0.000351199	3.54404e-05	5.67046e-05		0.000619801	0.0185851	0.010134	0.000619801	0.00307098	0.0003099	0.000495841		0.000235999	0.00707658	0.00385869	0.000235999	0.00116933	0.000118	0.000188799		0.000549778	0.0164854	0.0089891	0.000549778	0.00272404	0.000274889	0.000439823		3.64532e-05	0.00109307	0.000596026	3.64532e-05	0.000180618	1.82266e-05	2.91626e-05		0.00183917	0.0551484	0.0300711	0.00183917	0.00911268	0.000919583	0.00147133
Corynebacterium casei LMG S-19264		0	0	0	0	0	0	0		0	0	0	0	0	0	0		0	0	0	0	0	0	0		0	0	0	0	0	0	0		0	0	0	0	0	0	0		0	0	0	0	0	0	0
Denitrobacterium detoxificans		0	0	0	0	0	0	0		0	0	0	0	0	0	0		0	0	0	0	0	0	0		0	0	0	0	0	0	0		0	0	0	0	0	0	0		0	0	0	0	0	0	0
Leuconostoc carnosum		0	0	0	0	0	0	0		0	0	0	0	0	0	0		0	0	0	0	0	0	0		0	0	0	0	0	0	0		-8.69011e-05	-0.00576735	-0.00198373	-8.69011e-05	-0.000549911	-0.000124558	-0.000144835		0	0	0	0	0	0	0
Lactobacillus iners		0	0	0	0	0	0	0		0	0	0	0	0	0	0		0	0	0	0	0	0	0		1.05727e-05	0.000808737	0.000343996	0	9.7418e-05	1.05727e-05	2.11453e-05		-3.21856e-06	-0.000246198	-0.00010472	0	-2.96563e-05	-3.21856e-06	-6.43712e-06		0	0	0	0	0	0	0
Enterococcus faecalis		0	0	0	0	0	0	0		0	0	0	0	0	0	0		0	0	0	0	0	0	0		-0.00134203	-0.0475475	-0.0286296	-0.000823284	-0.00548337	-0.000925593	-0.000805218		0	0	0	0	0	0	0		0	0	0	0	0	0	0
Ruminiclostridium papyrosolvens DSM 2782		0.00014885	0.00369908	0.00205001	8.50569e-05	0.000824466	5.10342e-05	4.25285e-05		0.000105875	0.0026311	0.00145814	6.04997e-05	0.00058643	3.62998e-05	3.02499e-05		0.0001652	0.0041054	0.00227519	9.43997e-05	0.000915027	5.66398e-05	4.71999e-05		0	0	0	0	0	0	0		1.70115e-05	0.000422755	0.000234289	9.72087e-06	9.42254e-05	5.83252e-06	4.86043e-06		0	0	0	0	0	0	0
Alistipes finegoldii DSM 17242		0	0	0	0	0	0	0		0	0	0	0	0	0	0		0	0	0	0	0	0	0		0	0	0	0	0	0	0		0	0	0	0	0	0	0		0	0	0	0	0	0	0
Propionibacterium acidifaciens		-0.00089452	-0.0329175	-0.0137639	-0.00044726	-0.0061265	-0.00089452	0		-0.000541413	-0.0199235	-0.00833067	-0.000270707	-0.0037081	-0.000541413	0		-0.000977955	-0.0359878	-0.0150477	-0.000488978	-0.00669794	-0.000977955	0		0	0	0	0	0	0	0		-0.000115868	-0.00426384	-0.00178285	-5.79341e-05	-0.000793572	-0.000115868	0		0	0	0	0	0	0	0
[Clostridium] hiranonis		0	0	0	0	0	0	0		0	0	0	0	0	0	0		0	0	0	0	0	0	0		0	0	0	0	0	0	0		-0.000202769	-0.0229777	-0.0110773	-0.000101385	-0.00278008	-0.000486646	-0.000811077		-0.000114834	-0.0130129	-0.00627339	-5.74171e-05	-0.00157444	-0.000275602	-0.000459337
Streptococcus parasanguinis ATCC 15912		0	0	0	0	0	0	0		0	0	0	0	0	0	0		0	0	0	0	0	0	0		0	0	0	0	0	0	0		0	0	0	0	0	0	0		0	0	0	0	0	0	0
Acholeplasma brassicae 0502		0	0	0	0	0	0	0		0	0	0	0	0	0	0		0	0	0	0	0	0	0		0	0	0	0	0	0	0		0	0	0	0	0	0	0		0	0	0	0	0	0	0
Bifidobacterium animalis subsp. lactis		-0.000980535	-0.020097	-0.00974125	-5.44741e-05	-0.00232226	-0.00043847	-0.000326845		-2.28766e-05	-0.000468878	-0.000227271	-1.27092e-06	-5.41802e-05	-1.02298e-05	-7.62554e-06		0	0	0	0	0	0	0		0	0	0	0	0	0	0		0	0	0	0	0	0	0		0	0	0	0	0	0	0
Lactobacillus sakei		0	0	0	0	0	0	0		-0.000815932	-0.0257499	-0.017973	-0.000339972	-0.00420843	-0.000498359	-0.000543955		0	0	0	0	0	0	0		0	0	0	0	0	0	0		0.00011665	0.00368136	0.00256952	4.86043e-05	0.000601661	7.12482e-05	7.77669e-05		0	0	0	0	0	0	0
Kiloniella laminariae DSM 19542		0	0	0	0	0	0	0		9.07496e-05	0.00460283	0.00315424	0.000145199	0.000590313	6.89697e-05	0		0	0	0	0	0	0	0		-0.00130848	-0.0663662	-0.0454796	-0.00209357	-0.00851147	-0.000994444	0		6.07554e-05	0.00308152	0.00211171	9.72087e-05	0.000395205	4.61741e-05	0		-9.56952e-05	-0.00485368	-0.00332614	-0.000153112	-0.000622484	-7.27284e-05	0
Fusobacterium mortiferum		0	0	0	0	0	0	0		0.000517273	0.0731712	0.0417595	0	0.0088604	0.00150009	0.00206909		1.18e-05	0.00166917	0.000952614	0	0.000202123	3.42199e-05	4.71999e-05		0	0	0	0	0	0	0		-0.000141617	-0.0200325	-0.0114327	0	-0.00242576	-0.000410688	-0.000566466		0	0	0	0	0	0	0
[Clostridium] hylemonae DSM 15053		0	0	0	0	0	0	0		0	-0.00145017	-0.000888393	-1.86545e-05	-0.000221327	-1.86545e-05	-1.86545e-05		0	0.00183462	0.00112391	2.35999e-05	0.000280002	2.35999e-05	2.35999e-05		0	0.000986279	0.00060421	1.26872e-05	0.000150528	1.26872e-05	1.26872e-05		0	0	0	0	0	0	0		0	-0.00188972	-0.00115767	-2.43088e-05	-0.000288413	-2.43088e-05	-2.43088e-05
Pseudoflavonifractor capillosus ATCC 29799		0.00019552	0.0283893	0.0150281	0.000391039	0.00269538	0.000469247	0.000782079		-1.27092e-06	-0.000184537	-9.7686e-05	-2.54185e-06	-1.75206e-05	-3.05021e-06	-5.08369e-06		-0.000567248	-0.0823639	-0.0436	-0.0011345	-0.00781991	-0.0013614	-0.00226899		-2.01304e-05	-0.00292292	-0.00154727	-4.02609e-05	-0.000277512	-4.83131e-05	-8.05218e-05		-1.28742e-05	-0.00186933	-0.000989543	-2.57485e-05	-0.00017748	-3.08982e-05	-5.1497e-05		0	0	0	0	0	0	0
Streptococcus salivarius		0	0	0	0	0	0	0		0	0	0	0	0	0	0		-0.0281434	-1.90975	-0.804503	-0.0263844	-0.14105	-0.0430786	0		-0.000161044	-0.0109281	-0.00460357	-0.000150978	-0.000807124	-0.000246506	0		0	0	0	0	0	0	0		-0.0128002	-0.868593	-0.365905	-0.0120002	-0.0641525	-0.019593	0
Brachyspira pilosicoli		0.000177202	0.00560697	0.00360851	7.08808e-05	0.000714024	6.20207e-05	0.000141762		0	0	0	0	0	0	0		0	0	0	0	0	0	0		0	0	0	0	0	0	0		4.86043e-05	0.00153792	0.00098977	1.94417e-05	0.000195848	1.70115e-05	3.88835e-05		2.82136e-05	0.000892727	0.000574537	1.12854e-05	0.000113685	9.87477e-06	2.25709e-05
Prevotella oris		0.00036858	0.0275542	0.00920923	0.00055287	0.0024572	0.000645015	0		0	0	0	0	0	0	0		0	0	0	0	0	0	0		0	0	0	0	0	0	0		0	0	0	0	0	0	0		-7.65562e-06	-0.000572317	-0.000191281	-1.14834e-05	-5.10375e-05	-1.33973e-05	0
Muribaculum intestinale		0.000467813	0.0369768	0.0110025	0.00070172	0.0040154	0.00116953	0		6.04997e-05	0.004782	0.0014229	9.07496e-05	0.000519289	0.000151249	0		-0.000527519	-0.041696	-0.0124067	-0.000791278	-0.00452787	-0.0013188	0		8.45813e-06	0.000668545	0.000198927	1.26872e-05	7.25989e-05	2.11453e-05	0		2.43022e-05	0.00192089	0.000571564	3.64532e-05	0.000208594	6.07554e-05	0		-0.000384915	-0.0304243	-0.00905283	-0.000577372	-0.00330385	-0.000962287	0
Lactobacillus crispatus		0	0	0	0	0	0	0		-9.9132e-05	-0.00422324	-0.00195122	-1.6522e-05	-0.000642772	-0.000110147	-6.6088e-05		0	0	0	0	0	0	0		0	0	0	0	0	0	0		-9.65568e-06	-0.000411353	-0.000190054	-1.60928e-06	-6.26074e-05	-1.07285e-05	-6.43712e-06		0	0	0	0	0	0	0
Actinomyces meyeri		-0.000532636	-0.0143917	-0.00539357	-0.000266318	-0.001953	-0.000532636	0		0	0	0	0	0	0	0		0.00330399	0.0892733	0.0334568	0.001652	0.0121146	0.00330399	0		-0.000161044	-0.00435137	-0.00163076	-8.05218e-05	-0.000590493	-0.000161044	0		0	0	0	0	0	0	0		0	0	0	0	0	0	0
Acidaminococcus intestini		0	0	0	0	0	0	0		0	0	0	0	0	0	0		0	0	0	0	0	0	0		0	0	0	0	0	0	0		0	0	0	0	0	0	0		-7.65562e-05	-0.00234859	-0.00067531	-9.56952e-06	-0.000153112	-7.33664e-05	0
Ethanoligenens harbinense YUAN-3		5.67046e-05	0.00429572	0.0015934	8.50569e-05	0.00012286	8.8601e-05	0		0	0	0	0	0	0	0		1.29035e-05	0.000977516	0.000362587	1.93552e-05	2.79575e-05	2.01617e-05	0		1.69163e-05	0.00128151	0.000475347	2.53744e-05	3.66519e-05	2.64316e-05	0		6.51534e-05	0.00493577	0.00183081	9.77301e-05	0.000141166	0.000101802	0		0.000155158	0.0117542	0.00435995	0.000232738	0.000336176	0.000242435	0
Alistipes shahii		5.67046e-05	0.00427375	0.00238587	0.000113409	0.000457678	5.67046e-05	0		0	0	0	0	0	0	0		-0.000285237	-0.0214979	-0.0120015	-0.000570474	-0.00230222	-0.000285237	0		0	0	0	0	0	0	0		4.86043e-06	0.000366325	0.000204505	9.72087e-06	3.92298e-05	4.86043e-06	0		-0.00749122	-0.564604	-0.315196	-0.0149824	-0.0604636	-0.00749122	0
Enterococcus hirae		-0.00118633	-0.0376085	-0.0196633	-0.000635532	-0.00407168	-0.000742866	-0.0006779		-0.000747302	-0.0236907	-0.0123865	-0.000400341	-0.00256487	-0.000467954	-0.00042703		0	0	0	0	0	0	0		-0.00281826	-0.0893435	-0.0467126	-0.00150978	-0.00967277	-0.00176477	-0.00161044		-0.000563248	-0.0178559	-0.00933582	-0.00030174	-0.00193317	-0.0003527	-0.000321856		-8.0384e-05	-0.0025483	-0.00133236	-4.30629e-05	-0.000275892	-5.03357e-05	-4.59337e-05
Lactobacillus paracasei		0	0	0	0	0	0	0		0	0	0	0	0	0	0		-0.00187441	-0.0606446	-0.0379037	-0.000873174	-0.0102493	-0.00100492	-0.000977955		0	0	0	0	0	0	0		0	0	0	0	0	0	0		0	0	0	0	0	0	0
Thermoclostridium stercorarium		-0.03132	-0.841068	-0.367279	-0.016443	-0.0634763	-0.0255258	0		0.000436382	0.0117186	0.0051173	0.0002291	0.000884417	0.000355651	0		0.00243187	0.0653055	0.0285177	0.00127673	0.00492868	0.00198197	0		-0.0113526	-0.304862	-0.133128	-0.00596009	-0.0230083	-0.00925234	0		-0.0108228	-0.290637	-0.126916	-0.00568198	-0.0219347	-0.0088206	0		-0.00155166	-0.0416683	-0.0181958	-0.000814619	-0.00314475	-0.0012646	0
Adlercreutzia equolifaciens		-0.00289762	-0.0567548	-0.0115169	-0.000482937	-0.00338056	-0.00125564	0		-0.0172708	-0.338277	-0.0686444	-0.00287846	-0.0201492	-0.007484	0		-0.00711564	-0.139372	-0.0282819	-0.00118594	-0.00830158	-0.00308345	0		-0.00338191	-0.0662405	-0.0134418	-0.000563652	-0.00394557	-0.0014655	0		0.000510345	0.00999598	0.00202842	8.50576e-05	0.000595403	0.00022115	0		-0.00112142	-0.0219648	-0.00445718	-0.000186903	-0.00130832	-0.000485947	0
Lactococcus lactis subsp. cremoris		0	0	0	0	0	0	0		0	0	0	0	0	0	0		0	0	0	0	0	0	0		0	0	0	0	0	0	0		0	0	0	0	0	0	0		0	0	0	0	0	0	0
Alistipes finegoldii		0	0	0	0	0	0	0		0	0	0	0	0	0	0		-0.000244489	-0.018108	-0.00887994	-0.000244489	-0.00261778	-0.000122244	0		-8.05218e-05	-0.00596381	-0.00292459	-8.05218e-05	-0.000862158	-4.02609e-05	0		0	0	0	0	0	0	0		-3.06225e-05	-0.00226804	-0.00111222	-3.06225e-05	-0.000327879	-1.53112e-05	0
Streptococcus dysgalactiae		0	0	0	0	0	0	0		-3.55858e-05	-0.0015885	-0.000883751	-3.11376e-05	-0.000129491	-3.60541e-05	0		0	0	0	0	0	0	0		0	0	0	0	0	0	0		4.86043e-05	0.00216963	0.00120706	4.25288e-05	0.000176863	4.92439e-05	0		-0.000290914	-0.012986	-0.00722465	-0.000254549	-0.00105858	-0.000294741	0
Ruminiclostridium cellulolyticum		0	0	0	0	0	0	0		-1.52511e-05	-0.000815188	-0.000377489	-2.54185e-05	-0.00016208	-1.11841e-05	-2.03348e-05		-6.11222e-05	-0.00326706	-0.00151287	-0.00010187	-0.000649573	-4.48229e-05	-8.14963e-05		0	0	0	0	0	0	0		0	0	0	0	0	0	0		0	0	0	0	0	0	0
Desulfovibrio piger		-7.26322e-05	-0.00247281	-0.000916173	-3.63161e-05	-0.00028823	-7.98954e-05	0		0	0	0	0	0	0	0		-0.00146693	-0.0499427	-0.0185037	-0.000733466	-0.0058213	-0.00161363	0		0	0	0	0	0	0	0		8.74878e-05	0.00297858	0.00110356	4.37439e-05	0.000347182	9.62366e-05	0		-0.00119428	-0.0406599	-0.0150645	-0.000597138	-0.0047393	-0.0013137	0
Phascolarctobacterium succinatutens		0.00107739	0.0406134	0.00968687	0.000942714	0.000666954	0.00145447	0		-5.08369e-06	-0.000191636	-4.57078e-05	-4.44823e-06	-3.14705e-06	-6.86298e-06	0		0.00285372	0.107575	0.025658	0.00249701	0.00176659	0.00385253	0		8.45813e-06	0.000318839	7.60476e-05	7.40086e-06	5.23598e-06	1.14185e-05	0		-0.00295547	-0.11141	-0.0265728	-0.00258603	-0.00182958	-0.00398988	0		-6.1245e-05	-0.0023087	-0.000550658	-5.35893e-05	-3.79135e-05	-8.26807e-05	0
Intestinimonas butyriciproducens		0.00239164	0.11201	0.0452484	0.00159443	0.00509647	0.00286997	0		0.000442467	0.0207224	0.00837121	0.000294978	0.000942876	0.00053096	0		-0.00308718	-0.144585	-0.0584077	-0.00205812	-0.00657864	-0.00370462	0		-0.0026732	-0.125196	-0.0505755	-0.00178214	-0.00569647	-0.00320785	0		0.00361628	0.169364	0.0684178	0.00241085	0.00770612	0.00433953	0		0.0126333	0.591664	0.239014	0.00842218	0.0269209	0.0151599	0
Lactobacillus mucosae		0	0	0	0	0	0	0		0	0	0	0	0	0	0		0	0	0	0	0	0	0		0	0	0	0	0	0	0		0	0	0	0	0	0	0		0	0	0	0	0	0	0
Ruminiclostridium cellobioparum DSM 1351 = ATCC 15832		0.00889086	0.308064	0.217613	0.00889086	0.0391008	0.00355634	0.00296362		0.000159694	0.0055333	0.00390867	0.000159694	0.000702311	6.38774e-05	5.32312e-05		-0.00198546	-0.0687952	-0.0485962	-0.00198546	-0.00873179	-0.000794184	-0.00066182		0.00285255	0.0988394	0.0698192	0.00285255	0.0125451	0.00114102	0.00095085		0	0	0	0	0	0	0		-0.0121964	-0.422599	-0.298519	-0.0121964	-0.0536381	-0.00487856	-0.00406546
[Eubacterium] siraeum		0	-1.78339	-0.948793	-0.0265601	-0.219884	-0.0185921	-0.0265601		0	0.00947299	0.00503979	0.000141082	0.00116798	9.87574e-05	0.000141082		0	0.32991	0.175518	0.00491337	0.0406765	0.00343936	0.00491337		0	-0.125637	-0.0668409	-0.00187112	-0.0154905	-0.00130978	-0.00187112		0	0.00208151	0.0011074	3.1e-05	0.000256641	2.17e-05	3.1e-05		0	0.00416993	0.00221847	6.21031e-05	0.000514135	4.34721e-05	6.21031e-05
Clostridium sporogenes		0	0	0	0	0	0	0		0.000408373	0.0197495	0.0105842	0.000522718	0.00279183	0.000329421	0.000326699		0.000353999	0.0171199	0.00917494	0.000453119	0.0024201	0.000285559	0.000283199		2.62197e-05	0.00126802	0.00067956	3.35612e-05	0.00017925	2.11505e-05	2.09757e-05		0.000437439	0.0211551	0.0113375	0.000559922	0.00299054	0.000352867	0.000349951		0.000268332	0.0129769	0.00695462	0.000343465	0.00183444	0.000216454	0.000214665
Ruminococcus albus 7 = DSM 20455		0.00695365	0.259652	0.0967716	0.00434603	0.009851	0.00608444	0		-0.000518536	-0.0193623	-0.0072163	-0.000324085	-0.000734593	-0.000453719	0		-0.00153519	-0.0573244	-0.0213647	-0.000959492	-0.00217485	-0.00134329	0		4.22906e-05	0.00157915	0.000588545	2.64316e-05	5.99117e-05	3.70043e-05	0		0	0	0	0	0	0	0		-0.00645756	-0.241127	-0.0898677	-0.00403597	-0.00914821	-0.00565036	0
Roseburia intestinalis		-0.0248614	-1.94935	-0.779625	-0.0435074	-0.0414357	-0.0352203	0		-0.00018713	-0.0146727	-0.00586819	-0.000327478	-0.000311884	-0.000265101	0		-0.000162993	-0.0127801	-0.00511126	-0.000285237	-0.000271654	-0.000230906	0		-0.000966261	-0.0757634	-0.0303009	-0.00169096	-0.00161044	-0.00136887	0		-0.012774	-1.0016	-0.400578	-0.0223545	-0.02129	-0.0180965	0		-1.34193e-06	-0.000105219	-4.20814e-05	-2.34838e-06	-2.23655e-06	-1.90107e-06	0
Collinsella aerofaciens		0.0405739	2.82772	1.07893	0	0.17413	0.100759	0		-0.0686309	-4.7831	-1.82501	0	-0.294541	-0.170433	0		0.00104706	0.0729726	0.027843	0	0.00449361	0.00260019	0		-0.00416853	-0.290518	-0.110848	0	-0.0178899	-0.0103518	0		-0.00749347	-0.522244	-0.199264	0	-0.0321595	-0.0186088	0		0.00142171	0.0990833	0.0378056	0	0.00610149	0.00353057	0
Ruminococcus champanellensis 18P13 = JCM 17042		0.0105517	0.762679	0.318602	0.0158276	0.0935598	0.0105517	0		0.000430472	0.0311144	0.0129978	0.000645707	0.00381689	0.000430472	0		0.00309328	0.223582	0.0933996	0.00463993	0.0274274	0.00309328	0		-0.000801667	-0.0579444	-0.0242058	-0.0012025	-0.0071082	-0.000801667	0		0.000592048	0.0427932	0.0178765	0.000888072	0.00524956	0.000592048	0		-0.00526984	-0.380903	-0.159119	-0.00790476	-0.0467265	-0.00526984	0
Intestinibacter bartlettii		-0.0210976	-3.12213	-1.29632	-0.0421952	-0.466889	-0.061183	-0.0843903		-0.0169854	-2.51359	-1.04365	-0.0339708	-0.375886	-0.0492576	-0.0679415		-0.0211285	-3.12671	-1.29822	-0.042257	-0.467574	-0.0612727	-0.084514		-0.00041665	-0.0616581	-0.0256006	-0.0008333	-0.00922047	-0.00120829	-0.0016666		-3.77692e-05	-0.00558929	-0.00232069	-7.55384e-05	-0.000835832	-0.000109531	-0.000151077		-0.00316552	-0.468451	-0.194502	-0.00633104	-0.070053	-0.00918001	-0.0126621
Blautia producta ATCC 27340 = DSM 2950		0.00441293	0.344548	0.204508	0.00772262	0.0253743	0.0108117	0		5.6844e-05	0.00443821	0.00263432	9.94771e-05	0.000326853	0.000139268	0		-0.000122244	-0.00954448	-0.00566516	-0.000213928	-0.000702905	-0.000299499	0		0	0	0	0	0	0	0		0	0	0	0	0	0	0		0	0	0	0	0	0	0
Streptococcus thermophilus		0	0	0	0	0	0	0		-0.0151446	-0.831926	-0.507647	-0.0170377	-0.155425	-0.00947534	-0.0227169		-0.0346359	-1.90263	-1.16099	-0.0389654	-0.355458	-0.0216702	-0.0519539		-0.128191	-7.04179	-4.29695	-0.144215	-1.31558	-0.0802035	-0.192286		-0.00362821	-0.199306	-0.121618	-0.00408174	-0.0372353	-0.00227002	-0.00544232		-0.033555	-1.84325	-1.12476	-0.0377493	-0.344365	-0.0209939	-0.0503325
Bifidobacterium longum subsp. suillum		-0.00469569	-0.147237	-0.074937	-0.00206404	-0.0151026	-0.00279572	-0.00335406		0.00388485	0.121813	0.0619972	0.00170763	0.0124947	0.00231296	0.0027749		-0.0835352	-2.61932	-1.33311	-0.0367188	-0.268672	-0.0497352	-0.059668		0.00034044	0.0106748	0.00543297	0.000149644	0.00109494	0.000202691	0.000243171		0.00170115	0.0533411	0.0271482	0.000747759	0.00547136	0.00101283	0.00121511		0.000861819	0.0270231	0.0137535	0.000378821	0.00277184	0.00051311	0.000615585
Faecalibacterium prausnitzii		-0.01886	-0.698528	-0.347053	-0.020746	-0.0554247	-0.0182313	0		-0.0359005	-1.32967	-0.660624	-0.0394905	-0.105502	-0.0347038	0		-0.129686	-4.80327	-2.38643	-0.142655	-0.381116	-0.125363	0		-0.191456	-7.09107	-3.52309	-0.210602	-0.562642	-0.185074	0		-0.214397	-7.94074	-3.94523	-0.235837	-0.630059	-0.20725	0		-0.303699	-11.2483	-5.58854	-0.334069	-0.892496	-0.293576	0
Ruminococcus bromii		-0.0549587	-2.18037	-0.83454	-0.0183196	-0.294061	-0.0366392	-0.0366392		0.000229387	0.00910044	0.00348321	7.64625e-05	0.00122735	0.000152925	0.000152925		-0.0645392	-2.56045	-0.980018	-0.0215131	-0.345322	-0.0430261	-0.0430261		-0.0892619	-3.54127	-1.35543	-0.029754	-0.477603	-0.059508	-0.059508		-0.0295715	-1.17318	-0.449039	-0.00985717	-0.158225	-0.0197143	-0.0197143		-0.0734791	-2.91512	-1.11577	-0.024493	-0.393155	-0.048986	-0.048986
[Eubacterium] rectale ATCC 33656		-0.100896	-6.11181	-2.86771	-0.0720685	-0.502808	-0.11531	0		0.000640978	0.0388275	0.0182182	0.000457842	0.00319427	0.000732547	0		-0.166173	-10.066	-4.72304	-0.118695	-0.828111	-0.189912	0		-0.000690061	-0.0418007	-0.0196132	-0.0004929	-0.00343887	-0.000788641	0		-0.0472043	-2.85942	-1.34166	-0.0337174	-0.23524	-0.0539478	0		0.00132075	0.0800053	0.0375391	0.000943396	0.00658189	0.00150943	0
Propionibacterium freudenreichii subsp. shermanii		-7.26322e-05	-0.00345609	-0.00173433	-7.98954e-05	-0.000643455	-6.94041e-05	-4.84215e-05		0.000381148	0.0181363	0.00910115	0.000419263	0.00337663	0.000364208	0.000254099		0.00240719	0.114543	0.0574796	0.00264791	0.0213255	0.00230021	0.0016048		-0.00702468	-0.334258	-0.167737	-0.00772715	-0.0622322	-0.00671247	-0.00468312		-5.79341e-05	-0.0027567	-0.00138336	-6.37275e-05	-0.000513243	-5.53592e-05	-3.86227e-05		-6.89006e-05	-0.00327853	-0.00164522	-7.57906e-05	-0.000610396	-6.58383e-05	-4.59337e-05
[truncated: 14 more columns]
