# Supplementary material for: Intestinal Microbiota Reduction Followed by Fasting Discloses Microbial Triggering of Inflammation in Rheumatoid Arthritis
Source: J Clin Med. 2023 Jun 28;12(13):4359. doi: 10.3390/jcm12134359 (PMC10342944; doi:10.3390/jcm12134359)
Supplement: Supplementary file 1 [file jcm-12-04359-s001.zip › Table S6ABC 18S ITS sequencing.xlsx]

## Sheet: Table S6A (ITS)
RA vs MetS T0
	H1 % RA T0	H2 % RA T0	H3 % RA T0	H4 % RA T0	H5 % RA T0	H6 % RA T0	H7 % RA T0	H8 % RA T0	H9 % RA T0	H10 % RA T0	H11 % RA T0	H12 % RA T0	H13 % RA T0	H14 = H15 = H16 = H17 = H18 % RA T0					Species % RA T0		H1 % MetS T0	H2 % MetS T0	H3 % MetS T0	H4 % MetS T0	H5 % MetS T0	H6 % MetS T0	H7 % MetS T0	H8 % MetS T0	H9 % MetS T0	H10 % MetS T0	H11 % MetS T0	H12 % MetS T0	H13 % MetS T0	H14 = H15 = H16 = H17 = H18 % MetS T0					Species % MetS T0		H1 % eukaryotes RA T0	H2 % eukaryotes RA T0	H3 % eukaryotes RA T0	H4 % eukaryotes RA T0	H5 % eukaryotes RA T0	H6 % eukaryotes RA T0	H7 % eukaryotes RA T0	H8 % eukaryotes RA T0	H9 % eukaryotes RA T0
					93.3333	93.3333													13.3333						100	100													0						25.1794	25.1627
													6.66667	0	0	0	0	0															42.8571	28.5714	28.5714	28.5714	28.5714	28.5714
										60	53.3333	53.3333	53.3333	53.3333	53.3333	53.3333	53.3333	53.3333	53.3333											42.8571	42.8571	42.8571	28.5714	28.5714	28.5714	28.5714	28.5714	28.5714	28.5714
											13.3333	13.3333	13.3333	13.3333	13.3333	13.3333	13.3333	13.3333	13.3333												0	0	0	0	0	0	0	0	0
											20	20	20	20	20	20	20	20	20												14.2857	14.2857	14.2857	14.2857	14.2857	14.2857	14.2857	14.2857	14.2857
								46.6667	26.6667	26.6667	26.6667	26.6667	26.6667	26.6667	26.6667	26.6667	26.6667	26.6667	26.6667									0	0	0	0	0	0	0	0	0	0	0	0									0.269679	0.0395831
		93.3333	33.3333	26.6667	26.6667	26.6667	20	20	20	20	20	20	20	20	20	20	20	20	20			71.4286	0	0	0	0	0	0	0	0	0	0	0	0	0	0	0	0	0			46.1153	0.0540279	0.0497707	0.0497707	0.0497707	0.0425136	0.0425136	0.0425136
			86.6667	86.6667	86.6667	86.6667	86.6667	86.6667	80	80	80	80	80	80	80	80	80	80	80				71.4286	71.4286	71.4286	71.4286	71.4286	71.4286	71.4286	71.4286	71.4286	71.4286	71.4286	71.4286	71.4286	71.4286	71.4286	71.4286	71.4286				46.052	46.052	46.052	46.052	46.052	46.052	29.5232
																			20																				0
									33.3333	33.3333	33.3333	33.3333	33.3333	33.3333	33.3333	33.3333	33.3333	33.3333	26.6667										28.5714	28.5714	28.5714	28.5714	28.5714	28.5714	28.5714	28.5714	28.5714	28.5714	0										16.4481
	100	94.4444	88.8889	83.3333	77.7778	72.2222	66.6667	61.1111	55.5556	50	44.4444	38.8889	33.3333	27.7778	22.2222	16.6667	11.1111	5.55556	0		100	94.4444	88.8889	83.3333	77.7778	72.2222	66.6667	61.1111	55.5556	50	44.4444	38.8889	33.3333	27.7778	22.2222	16.6667	11.1111	5.55556	0		10	9.44444	8.88889	8.33333	7.77778	7.22222	6.66667	6.11111	5.55556
RA vs MetS T3
	H1 % RA T3	H2 % RA T3	H3 % RA T3	H4 % RA T3	H5 % RA T3	H6 % RA T3	H7 % RA T3	H8 % RA T3	H9 % RA T3	H10 % RA T3	H11 % RA T3	H12 % RA T3	H13 % RA T3	H14 % RA T3	H15 % RA T3	H16 % RA T3	H17 = H18 % RA T3		Species % RA T3		H1 % MetS T3	H2 % MetS T3	H3 % MetS T3	H4 % MetS T3	H5 % MetS T3	H6 % MetS T3	H7 % MetS T3	H8 % MetS T3	H9 % MetS T3	H10 % MetS T3	H11 % MetS T3	H12 % MetS T3	H13 % MetS T3	H14 % MetS T3	H15 % MetS T3	H16 % MetS T3	H17 = H18 % MetS T3		Species % MetS T3		H1 % eukaryotes RA T3	H2 % eukaryotes RA T3	H3 % eukaryotes RA T3	H4 % eukaryotes RA T3	H5 % eukaryotes RA T3	H6 % eukaryotes RA T3	H7 % eukaryotes RA T3	H8 % eukaryotes RA T3	H9 % eukaryotes RA T3
		20	20	20	20	20																0	0	0	0	0																0.0956147	0.0956147	0.0956147	0.0956147	0.0956147
		100	100	100	100	100	100	100	100	100	100	100	100	100	100	100	100	100	100			66.6667	66.6667	66.6667	66.6667	66.6667	66.6667	66.6667	66.6667	66.6667	66.6667	66.6667	66.6667	66.6667	66.6667	66.6667	66.6667	66.6667	66.6667			25.2762	25.2762	25.2762	25.2762	25.2762	25.2762	25.2762	25.2762
		6.66667																				66.6667																				0.0095648
		100	100	100	100	13.3333	13.3333	13.3333	13.3333	13.3333	13.3333	13.3333	13.3333	13.3333	13.3333	13.3333	13.3333	13.3333				100	100	100	100	0	0	0	0	0	0	0	0	0	0	0	0	0				39.041	39.041	30.4987	24.4899	0.0353917	0.0353917	0.0353917	0.0353917
						100								26.6667	26.6667	26.6667	26.6667	26.6667	26.6667							100								16.6667	16.6667	16.6667	16.6667	16.6667	16.6667							24.4494
													13.3333																				0
							93.3333	93.3333	93.3333	60	60	60	60	60	60	60	60	60	46.6667								50	50	50	16.6667	16.6667	16.6667	16.6667	16.6667	16.6667	16.6667	16.6667	16.6667	0								21.2104	21.2104	21.2104
										60	20	20	20	20	20	20	20	20	20											16.6667	0	0	0	0	0	0	0	0	0
											33.3333	33.3333	33.3333	33.3333	33.3333	33.3333	33.3333	33.3333	33.3333												0	0	0	0	0	0	0	0	0
											60	60	60	60	60	60	60	60	60												16.6667	16.6667	16.6667	16.6667	16.6667	16.6667	16.6667	16.6667	16.6667
					73.3333		40																		50		16.6667																		6.00877		3.79868
						20	20	20	20	20	20	20	20	20	20	20	20	20	20							0	0	0	0	0	0	0	0	0	0	0	0	0	0							0.0202284	0.0202284	0.0202284	0.0202284
									46.6667	46.6667	46.6667	46.6667	46.6667	46.6667	46.6667	46.6667	46.6667	46.6667											50	50	50	50	50	50	50	50	50	50											10.4543
	100	94.4444	88.8889	83.3333	77.7778	72.2222	66.6667	61.1111	55.5556	50	44.4444	38.8889	33.3333	27.7778	22.2222	16.6667	11.1111	5.55556	0		100	94.4444	88.8889	83.3333	77.7778	72.2222	66.6667	61.1111	55.5556	50	44.4444	38.8889	33.3333	27.7778	22.2222	16.6667	11.1111	5.55556	0		10	9.44444	8.88889	8.33333	7.77778	7.22222	6.66667	6.11111	5.55556
RA T0 vs RA T3
	H1 % RA T0	H2 % RA T0	H3 % RA T0	H4 % RA T0	H5 % RA T0	H6 % RA T0	H7 % RA T0	H8 % RA T0	H9 % RA T0	H10 % RA T0	H11 % RA T0	H12 % RA T0	H13 % RA T0	H14 = H15 = H16 = H17 = H18 % RA T0					Species % RA T0		H1 % RA T3	H2 % RA T3	H3 % RA T3	H4 % RA T3	H5 % RA T3	H6 % RA T3	H7 % RA T3	H8 % RA T3	H9 % RA T3	H10 % RA T3	H11 % RA T3	H12 % RA T3	H13 % RA T3	H14 = H15 = H16 = H17 = H18 % RA T3					Species % RA T3		H1 % eukaryotes RA T0	H2 % eukaryotes RA T0	H3 % eukaryotes RA T0	H4 % eukaryotes RA T0	H5 % eukaryotes RA T0	H6 % eukaryotes RA T0	H7 % eukaryotes RA T0	H8 % eukaryotes RA T0	H9 % eukaryotes RA T0
		100	100	100	100	100	100	100	100	100	100	100	100	100	100	100	100	100	100			100	100	100	100	100	100	100	100	100	100	100	100	100	100	100	100	100	100			11.0775	11.0775	11.0775	11.0775	11.0775	11.0775	11.0775	11.0775
												33.3333	33.3333																			40	33.3333
													6.66667																				13.3333
										60	53.3333	53.3333	53.3333	53.3333	53.3333	53.3333	53.3333	53.3333	53.3333											66.6667	46.6667	46.6667	46.6667	46.6667	46.6667	46.6667	46.6667	46.6667	46.6667
											13.3333	13.3333	13.3333	13.3333	13.3333	13.3333	13.3333	13.3333	13.3333												0	0	0	0	0	0	0	0	0
									33.3333	33.3333	33.3333	33.3333	33.3333	33.3333	33.3333	33.3333	33.3333	33.3333	20										6.66667	6.66667	6.66667	6.66667	6.66667	6.66667	6.66667	6.66667	6.66667	6.66667	0										0.0600849
																			26.6667																				20
	100	94.4444	88.8889	83.3333	77.7778	72.2222	66.6667	61.1111	55.5556	50	44.4444	38.8889	33.3333	27.7778	22.2222	16.6667	11.1111	5.55556	0		100	94.4444	88.8889	83.3333	77.7778	72.2222	66.6667	61.1111	55.5556	50	44.4444	38.8889	33.3333	27.7778	22.2222	16.6667	11.1111	5.55556	0		10	9.44444	8.88889	8.33333	7.77778	7.22222	6.66667	6.11111	5.55556
MetS T0 vs MetS T3
	H1 % MetS T0	H2 % MetS T0	H3 % MetS T0	H4 % MetS T0	H5 % MetS T0	H6 % MetS T0	H7 % MetS T0	H8 % MetS T0	H9 % MetS T0	H10 % MetS T0	H11 % MetS T0	H12 % MetS T0	H13 = H14 = H15 = H16 = H17 = H18 % MetS T0						Species % MetS T0		H1 % MetS T3	H2 % MetS T3	H3 % MetS T3	H4 % MetS T3	H5 % MetS T3	H6 % MetS T3	H7 % MetS T3	H8 % MetS T3	H9 % MetS T3	H10 % MetS T3	H11 % MetS T3	H12 % MetS T3	H13 = H14 = H15 = H16 = H17 = H18 % MetS T3						Species % MetS T3		H1 % eukaryotes MetS T0	H2 % eukaryotes MetS T0	H3 % eukaryotes MetS T0	H4 % eukaryotes MetS T0	H5 % eukaryotes MetS T0	H6 % eukaryotes MetS T0	H7 % eukaryotes MetS T0	H8 % eukaryotes MetS T0	H9 % eukaryotes MetS T0
		100	100	100	100	100							42.8571	28.5714	28.5714	28.5714	28.5714	28.5714				100	100	100	100	100							0	0	0	0	0	0				61.0257	61.0257	52.5746	51.3769	51.3769
							85.7143	85.7143	85.7143	71.4286	71.4286	57.1429	57.1429	57.1429	57.1429	57.1429	57.1429	57.1429	57.1429								50	50	50	16.6667	16.6667	16.6667	16.6667	16.6667	16.6667	16.6667	16.6667	16.6667	16.6667								46.8336	46.8336	46.8336
		71.4286	71.4286	71.4286	71.4286	71.4286	71.4286	71.4286	71.4286	71.4286	71.4286	71.4286	71.4286	71.4286	71.4286	71.4286	71.4286	71.4286	71.4286			83.3333	83.3333	83.3333	83.3333	83.3333	83.3333	83.3333	66.6667	66.6667	66.6667	66.6667	66.6667	66.6667	66.6667	66.6667	66.6667	66.6667	66.6667			12.2007	12.2007	12.2007	12.2007	12.2007	12.2007	12.2007	11.1047
	100	94.4444	88.8889	83.3333	77.7778	72.2222	66.6667	61.1111	55.5556	50	44.4444	38.8889	33.3333	27.7778	22.2222	16.6667	11.1111	5.55556	0		100	94.4444	88.8889	83.3333	77.7778	72.2222	66.6667	61.1111	55.5556	50	44.4444	38.8889	33.3333	27.7778	22.2222	16.6667	11.1111	5.55556	0		10	9.44444	8.88889	8.33333	7.77778	7.22222	6.66667	6.11111	5.55556
RA vs MetS
	H1 % RA	H2 % RA	H3 % RA	H4 % RA	H5 % RA	H6 % RA	H7 % RA	H8 % RA	H9 % RA	H10 % RA	H11 % RA	H12 % RA	H13 = H14 = H15 = H16 = H17 = H18 % RA						Species % RA		H1 % MetS	H2 % MetS	H3 % MetS	H4 % MetS	H5 % MetS	H6 % MetS	H7 % MetS	H8 % MetS	H9 % MetS	H10 % MetS	H11 % MetS	H12 % MetS	H13 = H14 = H15 = H16 = H17 = H18 % MetS						Species % MetS		H1 % eukaryotes RA	H2 % eukaryotes RA	H3 % eukaryotes RA	H4 % eukaryotes RA	H5 % eukaryotes RA	H6 % eukaryotes RA	H7 % eukaryotes RA	H8 % eukaryotes RA	H9 % eukaryotes RA
		10	6.66667	6.66667	6.66667	6.66667	6.66667	6.66667	6.66667	6.66667	6.66667	6.66667	6.66667	6.66667	6.66667	6.66667	6.66667	6.66667	6.66667			38.4615	30.7692	30.7692	30.7692	30.7692	30.7692	30.7692	30.7692	30.7692	30.7692	30.7692	30.7692	30.7692	30.7692	30.7692	30.7692	30.7692	30.7692			2.32894	0.294637	0.294637	0.294637	0.294637	0.294637	0.294637	0.294637
						13.3333	13.3333	13.3333	13.3333	13.3333	13.3333	13.3333	13.3333	13.3333	13.3333	13.3333	13.3333	13.3333	10							0	0	0	0	0	0	0	0	0	0	0	0	0	0							0.0256621	0.0256621	0.0256621	0.0256621
													50	50	50	50	50	50	50														30.7692	30.7692	30.7692	30.7692	30.7692	30.7692	30.7692
											10	10	10	10	10	10	10	10	10												0	0	0	0	0	0	0	0	0
																			30																				7.69231
																			33.3333																				0
																			13.3333																				7.69231
											6.66667	6.66667	6.66667	6.66667	6.66667	6.66667	6.66667	6.66667	6.66667												0	0	0	0	0	0	0	0	0
											13.3333	13.3333	13.3333	13.3333	13.3333	13.3333	13.3333	13.3333	13.3333												7.69231	7.69231	7.69231	7.69231	7.69231	7.69231	7.69231	7.69231	7.69231
											10	10	10	10	10	10	10	10	6.66667												7.69231	7.69231	7.69231	7.69231	7.69231	7.69231	7.69231	7.69231	0
										13.3333	13.3333	13.3333	13.3333	13.3333	13.3333	13.3333	13.3333	13.3333	13.3333											0	0	0	0	0	0	0	0	0	0
					70		50	16.6667	6.66667	6.66667	6.66667	6.66667	6.66667	6.66667	6.66667	6.66667	6.66667	6.66667	6.66667						46.1538		7.69231	0	0	0	0	0	0	0	0	0	0	0	0						5.83446		2.46812	0.825749	0.760698
									13.3333																				0																				0.0650515
						13.3333	13.3333	13.3333	13.3333	13.3333	13.3333	13.3333	13.3333	13.3333	13.3333	13.3333	13.3333	13.3333	13.3333							0	0	0	0	0	0	0	0	0	0	0	0	0	0							0.0143714	0.0143714	0.0143714	0.0143714
																			13.3333																				0
									40	40	40	40	40	40	40	40	40	40	23.3333										38.4615	38.4615	38.4615	38.4615	38.4615	38.4615	38.4615	38.4615	38.4615	38.4615	23.0769										13.4512
	100	94.4444	88.8889	83.3333	77.7778	72.2222	66.6667	61.1111	55.5556	50	44.4444	38.8889	33.3333	27.7778	22.2222	16.6667	11.1111	5.55556	0		100	94.4444	88.8889	83.3333	77.7778	72.2222	66.6667	61.1111	55.5556	50	44.4444	38.8889	33.3333	27.7778	22.2222	16.6667	11.1111	5.55556	0		10	9.44444	8.88889	8.33333	7.77778	7.22222	6.66667	6.11111	5.55556
	†	RA vs MetS: Welch test, one-tailed; RA vs RA and MetS vs MetS: paired t-test, one-tailed
[truncated: 83 more columns]

## Sheet: Table S6B (18S)
RA vs MetS T0
	H1 % RA T0	H2 % RA T0	H3 % RA T0	H4 % RA T0	H5 % RA T0	H6 % RA T0	H7 % RA T0	H8 % RA T0	H9 % RA T0	H10 % RA T0	H11 % RA T0	H12 % RA T0	H13 % RA T0	H14 % RA T0	H15 % RA T0	H16 % RA T0	H17 = H18 % RA T0		Species % RA T0		H1 % MetS T0	H2 % MetS T0	H3 % MetS T0	H4 % MetS T0	H5 % MetS T0	H6 % MetS T0	H7 % MetS T0	H8 % MetS T0	H9 % MetS T0	H10 % MetS T0	H11 % MetS T0	H12 % MetS T0	H13 % MetS T0	H14 % MetS T0	H15 % MetS T0	H16 % MetS T0	H17 = H18 % MetS T0		Species % MetS T0		H1 % eukaryotes RA T0	H2 % eukaryotes RA T0	H3 % eukaryotes RA T0	H4 % eukaryotes RA T0	H5 % eukaryotes RA T0	H6 % eukaryotes RA T0	H7 % eukaryotes RA T0	H8 % eukaryotes RA T0	H9 % eukaryotes RA T0
						13.3333	13.3333	13.3333	13.3333	13.3333	13.3333	13.3333	13.3333	13.3333	13.3333	13.3333	13.3333	13.3333	13.3333							14.2857	14.2857	14.2857	14.2857	14.2857	14.2857	14.2857	14.2857	14.2857	14.2857	14.2857	14.2857	14.2857	14.2857							0.409609	0.409609	0.409609	0.409609
									53.3333	53.3333	40	26.6667	26.6667	26.6667	26.6667	26.6667	26.6667	26.6667	26.6667										57.1429	57.1429	28.5714	28.5714	28.5714	28.5714	14.2857	14.2857	14.2857	14.2857	14.2857										6.06712
															26.6667	20	20	20	20																14.2857	14.2857	14.2857	14.2857	14.2857
													0																				28.5714
		53.3333	53.3333	53.3333	53.3333	53.3333	53.3333	53.3333	13.3333	13.3333	13.3333	13.3333	13.3333	13.3333	13.3333	13.3333	13.3333	13.3333	13.3333			71.4286	71.4286	71.4286	71.4286	71.4286	71.4286	71.4286	0	0	0	0	0	0	0	0	0	0	0			25.2957	25.2957	25.2957	25.2957	25.2957	25.2957	25.2957	13.3333
	100	94.4444	88.8889	83.3333	77.7778	72.2222	66.6667	61.1111	55.5556	50	44.4444	38.8889	33.3333	27.7778	22.2222	16.6667	11.1111	5.55556	0		100	94.4444	88.8889	83.3333	77.7778	72.2222	66.6667	61.1111	55.5556	50	44.4444	38.8889	33.3333	27.7778	22.2222	16.6667	11.1111	5.55556	0		10	9.44444	8.88889	8.33333	7.77778	7.22222	6.66667	6.11111	5.55556
RA vs MetS T3
	H1 % RA T3	H2 % RA T3	H3 % RA T3	H4 % RA T3	H5 % RA T3	H6 % RA T3	H7 % RA T3	H8 % RA T3	H9 % RA T3	H10 % RA T3	H11 % RA T3	H12 = H13 = H14 = H15 = H16 = H17 = H18 % RA T3							Species % RA T3		H1 % MetS T3	H2 % MetS T3	H3 % MetS T3	H4 % MetS T3	H5 % MetS T3	H6 % MetS T3	H7 % MetS T3	H8 % MetS T3	H9 % MetS T3	H10 % MetS T3	H11 % MetS T3	H12 = H13 = H14 = H15 = H16 = H17 = H18 % MetS T3							Species % MetS T3		H1 % eukaryotes RA T3	H2 % eukaryotes RA T3	H3 % eukaryotes RA T3	H4 % eukaryotes RA T3	H5 % eukaryotes RA T3	H6 % eukaryotes RA T3	H7 % eukaryotes RA T3	H8 % eukaryotes RA T3	H9 % eukaryotes RA T3
		33.3333	33.3333	33.3333	33.3333	33.3333	33.3333	33.3333	33.3333	33.3333	33.3333	33.3333	33.3333	33.3333	33.3333	33.3333	33.3333	33.3333	33.3333			16.6667	16.6667	16.6667	16.6667	16.6667	16.6667	16.6667	16.6667	16.6667	16.6667	16.6667	16.6667	16.6667	16.6667	16.6667	16.6667	16.6667	16.6667			15.1456	15.1456	15.1456	15.1456	15.1456	15.1456	15.1456	15.1456
										40	33.3333	33.3333	33.3333	33.3333	33.3333	33.3333	33.3333	33.3333	33.3333											66.6667	50	50	50	50	50	50	50	50	50
											13.3333	13.3333	13.3333	13.3333	13.3333	13.3333	13.3333	13.3333	13.3333												0	0	0	0	0	0	0	0	0
						20	20	20	20	20	20	20	20	20	20	20	20	20								0	0	0	0	0	0	0	0	0	0	0	0	0								0.128887	0.128887	0.128887	0.128887
				66.6667	66.6667	66.6667	66.6667	66.6667	66.6667	66.6667	66.6667	66.6667	66.6667	66.6667	66.6667	66.6667	66.6667	66.6667	66.6667					50	50	50	50	50	50	50	50	50	50	50	50	50	50	50	50					15.5414	15.5414	15.5414	15.5414	15.5414	15.5414
	100	94.4444	88.8889	83.3333	77.7778	72.2222	66.6667	61.1111	55.5556	50	44.4444	38.8889	33.3333	27.7778	22.2222	16.6667	11.1111	5.55556	0		100	94.4444	88.8889	83.3333	77.7778	72.2222	66.6667	61.1111	55.5556	50	44.4444	38.8889	33.3333	27.7778	22.2222	16.6667	11.1111	5.55556	0		10	9.44444	8.88889	8.33333	7.77778	7.22222	6.66667	6.11111	5.55556
RA T0 vs RA T3
	H1 % RA T0	H2 % RA T0	H3 % RA T0	H4 % RA T0	H5 % RA T0	H6 % RA T0	H7 % RA T0	H8 % RA T0	H9 % RA T0	H10 % RA T0	H11 = H12 = H13 = H14 = H15 = H16 = H17 = H18 % RA T0								Species % RA T0		H1 % RA T3	H2 % RA T3	H3 % RA T3	H4 % RA T3	H5 % RA T3	H6 % RA T3	H7 % RA T3	H8 % RA T3	H9 % RA T3	H10 % RA T3	H11 = H12 = H13 = H14 = H15 = H16 = H17 = H18 % RA T3								Species % RA T3		H1 % eukaryotes RA T0	H2 % eukaryotes RA T0	H3 % eukaryotes RA T0	H4 % eukaryotes RA T0	H5 % eukaryotes RA T0	H6 % eukaryotes RA T0	H7 % eukaryotes RA T0	H8 % eukaryotes RA T0	H9 % eukaryotes RA T0
				80	80	80	80	80	80	60	53.3333	53.3333	53.3333	53.3333	53.3333	53.3333	53.3333	53.3333	53.3333					80	73.3333	73.3333	73.3333	73.3333	73.3333	40	33.3333	33.3333	33.3333	33.3333	33.3333	33.3333	33.3333	33.3333	33.3333					53.3801	53.2404	52.8308	45.6226	45.6226	45.6226
						0	0	0	0	0	0	0	0	0	0	0	0	0								20	20	20	20	20	20	20	20	20	20	20	20	20								0	0	0	0
									13.3333	13.3333	13.3333	13.3333	13.3333	13.3333	13.3333	13.3333	13.3333	13.3333	13.3333										0	0	0	0	0	0	0	0	0	0	0										13.3333
	100	94.4444	88.8889	83.3333	77.7778	72.2222	66.6667	61.1111	55.5556	50	44.4444	38.8889	33.3333	27.7778	22.2222	16.6667	11.1111	5.55556	0		100	94.4444	88.8889	83.3333	77.7778	72.2222	66.6667	61.1111	55.5556	50	44.4444	38.8889	33.3333	27.7778	22.2222	16.6667	11.1111	5.55556	0		10	9.44444	8.88889	8.33333	7.77778	7.22222	6.66667	6.11111	5.55556
MetS T0 vs MetS T3
	H1 % MetS T0	H2 % MetS T0	H3 % MetS T0	H4 % MetS T0	H5 % MetS T0	H6 % MetS T0	H7 % MetS T0	H8 % MetS T0	H9 % MetS T0	H10 % MetS T0	H11 % MetS T0	H12 % MetS T0	H13 % MetS T0	H14 % MetS T0	H15 % MetS T0	H16 % MetS T0	H17 % MetS T0	H18 % MetS T0	Species % MetS T0		H1 % MetS T3	H2 % MetS T3	H3 % MetS T3	H4 % MetS T3	H5 % MetS T3	H6 % MetS T3	H7 % MetS T3	H8 % MetS T3	H9 % MetS T3	H10 % MetS T3	H11 % MetS T3	H12 % MetS T3	H13 % MetS T3	H14 = H15 = H16 = H17 = H18 % MetS T3					Species % MetS T3		H1 % eukaryotes MetS T0	H2 % eukaryotes MetS T0	H3 % eukaryotes MetS T0	H4 % eukaryotes MetS T0	H5 % eukaryotes MetS T0	H6 % eukaryotes MetS T0	H7 % eukaryotes MetS T0	H8 % eukaryotes MetS T0	H9 % eukaryotes MetS T0
		42.8571	42.8571	42.8571	42.8571	42.8571	42.8571	42.8571	42.8571	42.8571	42.8571	42.8571	42.8571	42.8571	42.8571	42.8571	42.8571	42.8571	42.8571			16.6667	16.6667	16.6667	16.6667	16.6667	16.6667	16.6667	16.6667	16.6667	16.6667	16.6667	16.6667	16.6667	16.6667	16.6667	16.6667	16.6667	16.6667			1.0889	1.0889	1.0889	1.0889	1.0889	1.0889	1.0889	1.0889
													28.5714																				0
		71.4286	71.4286	71.4286	71.4286	71.4286	71.4286	71.4286	71.4286	71.4286	71.4286	71.4286	71.4286	71.4286	71.4286	71.4286	71.4286	71.4286	71.4286			66.6667	66.6667	66.6667	66.6667	66.6667	66.6667	66.6667	66.6667	66.6667	66.6667	66.6667	66.6667	66.6667	66.6667	66.6667	66.6667	66.6667	66.6667			8.70646	8.70646	8.70646	8.70646	8.70646	8.70646	8.70646	8.70646
	100	94.4444	88.8889	83.3333	77.7778	72.2222	66.6667	61.1111	55.5556	50	44.4444	38.8889	33.3333	27.7778	22.2222	16.6667	11.1111	5.55556	0		100	94.4444	88.8889	83.3333	77.7778	72.2222	66.6667	61.1111	55.5556	50	44.4444	38.8889	33.3333	27.7778	22.2222	16.6667	11.1111	5.55556	0		10	9.44444	8.88889	8.33333	7.77778	7.22222	6.66667	6.11111	5.55556
RA vs MetS
	H1 % RA	H2 % RA	H3 % RA	H4 % RA	H5 % RA	H6 % RA	H7 % RA	H8 % RA	H9 % RA	H10 % RA	H11 % RA	H12 % RA	H13 % RA	H14 % RA	H15 % RA	H16 % RA	H17 = H18 % RA		Species % RA		H1 % MetS	H2 % MetS	H3 % MetS	H4 % MetS	H5 % MetS	H6 % MetS	H7 % MetS	H8 % MetS	H9 % MetS	H10 % MetS	H11 % MetS	H12 % MetS	H13 % MetS	H14 % MetS	H15 % MetS	H16 % MetS	H17 = H18 % MetS		Species % MetS		H1 % eukaryotes RA	H2 % eukaryotes RA	H3 % eukaryotes RA	H4 % eukaryotes RA	H5 % eukaryotes RA	H6 % eukaryotes RA	H7 % eukaryotes RA	H8 % eukaryotes RA	H9 % eukaryotes RA
						16.6667	16.6667	16.6667	16.6667	16.6667	16.6667	16.6667	16.6667	16.6667	16.6667	16.6667	16.6667	16.6667	16.6667							15.3846	15.3846	15.3846	15.3846	15.3846	15.3846	15.3846	15.3846	15.3846	15.3846	15.3846	15.3846	15.3846	15.3846							0.461612	0.461612	0.461612	0.461612
												20	20	20	20	20	20	20	20													23.0769	23.0769	23.0769	15.3846	15.3846	15.3846	15.3846	15.3846
													23.3333	23.3333	23.3333	20	20	20	20														15.3846	15.3846	7.69231	7.69231	7.69231	7.69231	7.69231
													0																				15.3846
											6.66667	6.66667	6.66667	6.66667	6.66667	6.66667	6.66667	6.66667	6.66667												23.0769	23.0769	23.0769	23.0769	23.0769	23.0769	23.0769	23.0769	23.0769
						10	10	10	10	10	10	10	10	10	10	10	10	10								7.69231	7.69231	7.69231	7.69231	7.69231	7.69231	7.69231	7.69231	7.69231	7.69231	7.69231	7.69231	7.69231								0.0644434	0.0644434	0.0644434	0.0644434
									6.66667	6.66667	6.66667	6.66667	6.66667	6.66667	6.66667	6.66667	6.66667	6.66667	6.66667										0	0	0	0	0	0	0	0	0	0	0										6.66667
	100	94.4444	88.8889	83.3333	77.7778	72.2222	66.6667	61.1111	55.5556	50	44.4444	38.8889	33.3333	27.7778	22.2222	16.6667	11.1111	5.55556	0		100	94.4444	88.8889	83.3333	77.7778	72.2222	66.6667	61.1111	55.5556	50	44.4444	38.8889	33.3333	27.7778	22.2222	16.6667	11.1111	5.55556	0		10	9.44444	8.88889	8.33333	7.77778	7.22222	6.66667	6.11111	5.55556
	†	RA vs MetS: Welch test, one-tailed; RA vs RA and MetS vs MetS: paired t-test, one-tailed
[truncated: 83 more columns]

## Sheet: Table S6C
taxonomy_ID	Primer	tax_name	MetS_01	MetS_02	MetS_03	MetS_05	MetS_06	MetS_07	MetS_08		RA_01	RA_04	RA_05	RA_07	RA_08	RA_10	RA_11	RA_12	RA_13	RA_14	RA_15	RA_16	RA_17	RA_18	RA_19		ttest RA MetS	mean RA	mean MetS	log(RA/MetS;2)		H1	H2	H3	H4	H5	H6	H7	H8	H9	H10	H11	H12	H13	H14	H15	H16	H17	H18
175243	18S	uncultured Ascomycota	0	0	0	0	0	0.000162517	0		0	0	0	0	0	0.0197832	0	0.0366109	0	0.0109375	0	2.35018e-05	0.00188679	0	0		0.0557495	0.00461612	2.32167e-05	7.63538		Eukaryota	Opisthokonta	Fungi	Dikarya	Ascomycota	environmental samples	environmental samples	environmental samples	environmental samples	environmental samples	environmental samples	environmental samples	environmental samples	environmental samples	environmental samples	environmental samples	environmental samples	environmental samples
29917	18S	Cladosporium cladosporioides	0	0	0	0	0	0.000481981	0		0.0198582	0	0	0	0	0.00894309	0.132402	0.0615411	0	0	0.00210248	0	0	0	0		0.0667543	0.0149898	6.88544e-05	7.76622							saccharomyceta	Pezizomycotina	leotiomyceta	dothideomyceta	Dothideomycetes	Dothideomycetidae	Cladosporiales	Cladosporiaceae	Cladosporium	Cladosporium	Cladosporium	Cladosporium	Cladosporium
5599	18S	Alternaria alternata	0	0	0	0	0	0	0.00325851		0.131206	0	0	0	0.221154	0	0	0	0	0	0.000214365	0.00220917	0	0	0		0.091946	0.0236522	0.000465501	5.66705									leotiomyceta	dothideomyceta	Dothideomycetes	Pleosporomycetidae	Pleosporales	Pleosporineae	Pleosporaceae	Alternaria	Alternaria sect. Alternaria	Alternaria alternata complex	Alternaria alternata complex
1279085	18S	Fusarium fujikuroi IMI 58289	0.000737644	0	0	0.00684932	0	0	0		0	0	0	0	0	0	0	0	0	0	0	0	0	0	0		0.15249	0	0.00108385	-10									leotiomyceta	sordariomyceta	Sordariomycetes	Hypocreomycetidae	Hypocreales	Nectriaceae	Fusarium	Fusarium fujikuroi species complex	Fusarium fujikuroi	Fusarium fujikuroi	Fusarium fujikuroi
4932	18S	Saccharomyces cerevisiae	0	0	0	0	0	0	0		0	1.44167e-05	0.00124378	0	0	0	0	0	0	0	0	0	0.000269542	0	0		0.121361	0.000101849	0	10								Saccharomycotina	Saccharomycetes	Saccharomycetales	Saccharomycetaceae	Saccharomyces	Saccharomyces	Saccharomyces	Saccharomyces	Saccharomyces	Saccharomyces	Saccharomyces	Saccharomyces
45547	18S	Starmerella etchellsii	0	0	0	0.000136733	0	0.0182244	0		0	0	0	0	0	0	0	0	0	0	0	0	0	0	0		0.176018	0	0.00262302	-10									Saccharomycetes	Saccharomycetales	Saccharomycetales incertae sedis	Starmerella	Starmerella	Starmerella	Starmerella	Starmerella	Starmerella	Starmerella	Starmerella
110788	ITS	Endolimax nana	0	0	0	0	0	0	0		0.000560852	0	0.00505863	0.0222008	0	0	0	0	0	0	0	0	0	0	0		0.117057	0.00185468	0	10			Amoebozoa	Evosea	Archamoebae	Mastigamoebida	Entamoebidae	Endolimax	Endolimax	Endolimax	Endolimax	Endolimax	Endolimax	Endolimax	Endolimax	Endolimax	Endolimax	Endolimax	Endolimax
463705	ITS	uncultured Banisveld eukaryote	0	0	0	0	0	0	0		0	0	0	0	0	0	0	0	0	0	0	0.0704545	0.0021164	0.000222519	0		0.159066	0.0048529	0	10			environmental samples	environmental samples	environmental samples	environmental samples	environmental samples	environmental samples	environmental samples	environmental samples	environmental samples	environmental samples	environmental samples	environmental samples	environmental samples	environmental samples	environmental samples	environmental samples	environmental samples
644530	ITS	uncultured Hyphozyma	0	0	0	0	0	0	0		0.00168256	0	0.000875657	0	0	0.000319285	0	0	0	0	0	0	0	0	0		0.0697307	0.000191833	0	10			Opisthokonta	Fungi	Dikarya	Ascomycota	Ascomycota incertae sedis	environmental samples	environmental samples	environmental samples	environmental samples	environmental samples	environmental samples	environmental samples	environmental samples	environmental samples	environmental samples	environmental samples	environmental samples
41959	ITS	Aspergillus penicillioides	0.0671902	0.00022007	0	0	0	0	0		0	0	0	0	0	0	0	0	0	0	0	0	0	0	0		0.177108	0	0.00963004	-10							saccharomyceta	Pezizomycotina	leotiomyceta	Eurotiomycetes	Eurotiomycetidae	Eurotiales	Aspergillaceae	Aspergillus	Aspergillus subgen. Aspergillus	Aspergillus subgen. Aspergillus	Aspergillus subgen. Aspergillus	Aspergillus subgen. Aspergillus	Aspergillus subgen. Aspergillus
5480	ITS	Candida parapsilosis	0	0	0	0	0	0	0		0	0	0	0.000664894	0.00253165	0	0	0	0	0.0152217	0	0	0	0	0		0.122992	0.00122788	0	10								Saccharomycotina	Saccharomycetes	Saccharomycetales	Debaryomycetaceae	Candida/Lodderomyces clade	Candida	Candida	Candida	Candida	Candida	Candida	Candida
237561	ITS	Candida albicans SC5314	0	0.0295407	0.100002	0	0	0	0		0	0.0239567	0.152939	0.0518617	0.169766	0	0.00501494	0.00178529	0.09	0.257755	0	0.0643939	0.0037037	0.0021763	0		0.0806679	0.0548902	0.0185061	1.56855									Saccharomycetes	Saccharomycetales	Debaryomycetaceae	Candida/Lodderomyces clade	Candida	Candida albicans	Candida albicans	Candida albicans	Candida albicans	Candida albicans	Candida albicans
871575	ITS	Ogataea parapolymorpha DL-1	0	0	0	0	0	0	0		0	0	0	0	0	0.00286596	0.000213402	0	0	0	0	0	0	0.00100134	0		0.0944956	0.000272047	0	10									Saccharomycetes	Saccharomycetales	Pichiaceae	Ogataea	Ogataea parapolymorpha	Ogataea parapolymorpha	Ogataea parapolymorpha	Ogataea parapolymorpha	Ogataea parapolymorpha	Ogataea parapolymorpha	Ogataea parapolymorpha
4909	ITS	Pichia kudriavzevii	0	0	0	0	0.000806885	0	0		0	0.00366155	0	0	0.000158228	0.000220459	0.0246479	0.000865801	0	0	0.00166058	0.000153894	0	0.0112996	0		0.0691298	0.00284453	0.000115269	4.62511									Saccharomycetes	Saccharomycetales		Pichia	Pichia	Pichia	Pichia	Pichia	Pichia	Pichia	Pichia
4926	ITS	Pichia membranifaciens	0	0	0	0	0	0	0		0	0.00123701	5.74845e-05	0	0	0.0431034	0.206573	0.030303	0	9.49968e-05	0.0587845	0.000757576	0	0.112761	0		0.0324901	0.0302448	0	10									Saccharomycetes	Saccharomycetales			Pichia	Pichia	Pichia	Pichia	Pichia	Pichia	Pichia
460514	ITS	[Candida] californica	0	0	0	0.000960328	0.000268962	0	0		0	0	0	0	0	0	0	0	0	0	0	0	0	0	0		0.122312	0	0.000175613	-10									Saccharomycetes	Saccharomycetales			Pichia/Candida clade	Pichia/Candida clade	Pichia/Candida clade	Pichia/Candida clade	Pichia/Candida clade	Pichia/Candida clade	Pichia/Candida clade
655095	ITS	Kazachstania taianensis	0	0.000110035	0	0	0	0	0		0	0	0	0	0	0.00132275	0	0.0012987	0	0.000221659	0	0	0	0.00144637	0		0.0412886	0.000285966	1.57193e-05	4.18523									Saccharomycetes	Saccharomycetales	Saccharomycetaceae	Kazachstania	Kazachstania	Kazachstania	Kazachstania	Kazachstania	Kazachstania	Kazachstania	Kazachstania
5478	ITS	[Candida] glabrata	0	0	0	0	0	0	0		0	0	0	0	0	0	0.000106701	0	0	0	0	0	0	0.000222519	0		0.0956958	2.1948e-05	0	10									Saccharomycetes	Saccharomycetales		Nakaseomyces	Nakaseomyces/Candida clade	Nakaseomyces/Candida clade	Nakaseomyces/Candida clade	Nakaseomyces/Candida clade	Nakaseomyces/Candida clade	Nakaseomyces/Candida clade	Nakaseomyces/Candida clade
1071378	ITS	Naumovozyma dairenensis CBS 421	0	0.000110035	0	0	0	0	0		0	0	0	0.000965251	0	0.000881834	0.000640205	0	0	0	0	0	0	0.001502	0		0.0337665	0.000265953	1.57193e-05	4.08056									Saccharomycetes	Saccharomycetales		Naumovozyma	Naumovozyma dairenensis	Naumovozyma dairenensis	Naumovozyma dairenensis	Naumovozyma dairenensis	Naumovozyma dairenensis	Naumovozyma dairenensis	Naumovozyma dairenensis
4956	ITS	Zygosaccharomyces rouxii	0	0	0	0	0	0	0		0	0	0	0	0	0.00837743	0.00800256	0	0	0	0	0	0	0	0		0.0822184	0.001092	0	10									Saccharomycetes	Saccharomycetales		Zygosaccharomyces	Zygosaccharomyces	Zygosaccharomyces	Zygosaccharomyces	Zygosaccharomyces	Zygosaccharomyces	Zygosaccharomyces	Zygosaccharomyces
29833	ITS	Hanseniaspora uvarum	0	0	0	0	0	0	0		0	0	0	0	0	0	0	0.0047619	0	0	0.00415144	0	0	0.0271742	0		0.10307	0.00240584	0	10									Saccharomycetes	Saccharomycetales		Hanseniaspora	Hanseniaspora	Hanseniaspora	Hanseniaspora	Hanseniaspora	Hanseniaspora	Hanseniaspora	Hanseniaspora
40107	ITS	Multiclavula mucida	0	0	0	0	0	0	0		0	0.057187	0.0569177	0	0	0	0	0	0	0	0	0	0	0	0		0.0821596	0.00760698	0	10						Basidiomycota	Agaricomycotina	Agaricomycetes	Agaricomycetes incertae sedis	Cantharellales	Clavulinaceae	Multiclavula	Multiclavula	Multiclavula	Multiclavula	Multiclavula	Multiclavula	Multiclavula	Multiclavula
335445	ITS	uncultured Boletaceae	0	0	0	0	0	0	0		0	0	0	0	0	0.00063857	0	0.000178529	0	3.16656e-05	0.000166058	7.69468e-05	0	0.189781	0.00207469		0.163012	0.0128632	0	10									Agaricomycetidae	Boletales	environmental samples	environmental samples	environmental samples	environmental samples	environmental samples	environmental samples	environmental samples	environmental samples	environmental samples
253819	ITS	uncultured Agaricomycetes	0	0	0	0	0	0	0		0	0	0	0.0345745	0.000474684	0.00110229	0	0	0	0	0	0	0	0	0		0.156102	0.0024101	0	10									environmental samples	environmental samples	environmental samples	environmental samples	environmental samples	environmental samples	environmental samples	environmental samples	environmental samples	environmental samples	environmental samples
175244	ITS	uncultured Basidiomycota	0	0	0	0	0	0	0		0.000841279	0	0	0	0	0.00063857	0	0.0004329	0.000242954	0	0	0	0	0	0		0.0308834	0.000143714	0	10							environmental samples	environmental samples	environmental samples	environmental samples	environmental samples	environmental samples	environmental samples	environmental samples	environmental samples	environmental samples	environmental samples	environmental samples	environmental samples
1541798	ITS	Colpodella angusta	0	0	0	0	0	0	0		0	0	0	0	0	0	0	0	0	0	0	0.0378788	0.0010582	0.00151548	0.00207469		0.138733	0.00283514	0	10			Sar	Alveolata	Colpodellida	Colpodellaceae	Colpodella	Colpodella	Colpodella	Colpodella	Colpodella	Colpodella	Colpodella	Colpodella	Colpodella	Colpodella	Colpodella	Colpodella	Colpodella
944168	ITS	Blastocystis sp. subtype 3	0	0	0	0	0	0	0		0	0	0	0	0	0	0	5.95096e-05	0	3.16656e-05	0	0.000384734	0	0.000111259	0		0.0772018	3.91446e-05	0	10				Stramenopiles	Bigyra	Opalozoa	Opalinata	Blastocystidae	Blastocystis	Blastocystis sp. subtypes	Blastocystis sp. subtypes	Blastocystis sp. subtypes	Blastocystis sp. subtypes	Blastocystis sp. subtypes	Blastocystis sp. subtypes	Blastocystis sp. subtypes	Blastocystis sp. subtypes	Blastocystis sp. subtypes	Blastocystis sp. subtypes
1841175	ITS	Blastocystis sp. HJ03-4	0.0354718	0.00529101	0	0	0	0	0		0.0269209	0.0421175	0.487066	0.471364	0	0.0244709	0	0.000476077	0.144558	0	0	0	0	0	0		0.054405	0.0797982	0.00582326	3.77646									Blastocystis	unclassified Blastocystis	unclassified Blastocystis	unclassified Blastocystis	unclassified Blastocystis	unclassified Blastocystis	unclassified Blastocystis	unclassified Blastocystis	unclassified Blastocystis	unclassified Blastocystis	unclassified Blastocystis
		all	0.1034	0.0352718	0.100002	0.00794638	0.00107585	0.0188689	0.00325851		0.181069	0.128174	0.704158	0.581631	0.394085	0.112668	0.377601	0.138314	0.234801	0.284294	0.0670794	0.176333	0.00903464	0.349214	0.00414938		0.000672764	0.249507	0.0385462	2.69442
		18S	0.000737644	0	0	0.00698605	0	0.0188689	0.00325851		0.151064	1.44167e-05	0.00124378	0	0.221154	0.0287263	0.132402	0.098152	0	0.0109375	0.00231684	0.00223267	0.00215633	0	0		0.0270266	0.04336	0.00426445	3.34593
		ITS	0.102662	0.0352718	0.100002	0.000960328	0.00107585	0	0		0.0300056	0.12816	0.702915	0.581631	0.172931	0.0839415	0.245198	0.0401617	0.234801	0.273357	0.0647625	0.1741	0.00687831	0.349214	0.00414938		0.00361757	0.206147	0.0342817	2.58816
[truncated: 1 more columns]
