# Supplementary material for: Intestinal Microbiota Reduction Followed by Fasting Discloses Microbial Triggering of Inflammation in Rheumatoid Arthritis
Source: J Clin Med. 2023 Jun 28;12(13):4359. doi: 10.3390/jcm12134359 (PMC10342944; doi:10.3390/jcm12134359)
Supplement: Supplementary file 1 [file jcm-12-04359-s001.zip › Table S7 endogenous cortisol induction.xlsx]

## Sheet: Tabelle1
low dose	AUC 20-08 no fasting	AUC 20-08 fasting	ratio	increase	increase	AUC gain	conversion factor	AUC gain	t1/2	Vd	cortisol	conversion factor	prednisolone
	nmol*h/l	nmol*h/l	fasting/ no fasting	%/12h	%/day	nmol*h/l	nmol to mg §	mg*h/l	hours	liter	mg/day	cortisol to prednisolone	mg/day
Patient 1	2112	3754	1.77746	0.777462	0.388731	1642	0.00036246	0.595159	1.82	32.98	5.39241	0.25	1.3481
Patient 2	3932	5848	1.48728	0.487284	0.243642	1916	0.00036246	0.694473	1.82	32.98	6.29223	0.25	1.57306
Patient 3	2672	4852	1.81587	0.815868	0.407934	2180	0.00036246	0.790163	1.82	32.98	7.15922	0.25	1.78981
Patient 4	3038	5418	1.78341	0.78341	0.391705	2380	0.00036246	0.862655	1.82	32.98	7.81603	0.25	1.95401
mean	2938.5	4968	1.71601	0.716006	0.358003	2029.5	0.00036246	0.735613	1.82	32.98	6.66497	0.25	1.66624
high dose	AUC 20-08 no fasting	AUC 20-08 fasting	ratio	increase	increase	AUC gain	conversion factor	AUC gain	t1/2	Vd	cortisol	conversion factor	prednisolone
	nmol*h/l	nmol*h/l	fasting/ no fasting	%/12h	%/day	nmol*h/l	nmol to mg §	mg*h/l	hours	liter	mg/day	cortisol to prednisolone	mg/day
Patient 1	2112	3754	1.77746	0.777462	0.388731	1642	0.00036246	0.595159	2	50.33	7.48859	0.25	1.87215
Patient 2	3932	5848	1.48728	0.487284	0.243642	1916	0.00036246	0.694473	2	50.33	8.73821	0.25	2.18455
Patient 3	2672	4852	1.81587	0.815868	0.407934	2180	0.00036246	0.790163	2	50.33	9.94222	0.25	2.48556
Patient 4	3038	5418	1.78341	0.78341	0.391705	2380	0.00036246	0.862655	2	50.33	10.8544	0.25	2.71359
mean	2938.5	4968	1.71601	0.716006	0.358003	2029.5	0.00036246	0.735613	2	50.33	9.25585	0.25	2.31396
§	https://en.wikipedia.org/wiki/Cortisol			362.46	g/mol
